# Supplementary material for: Increased artificial illumination delays urban autumnal foliar senescence
Source: Nat Commun. 2026 Jan 3;17:1526. doi: 10.1038/s41467-025-68246-7 (PMC12891584; doi:10.1038/s41467-025-68246-7)
Supplement: Supplementary file 4 — Source Data [file 41467_2025_68246_MOESM4_ESM.xlsx]

## Sheet: Figure1a
urbanID	urbanArea	SVALAN_count	SVALAN_mean
286	136.117	404	0.301885
295	294.555	635	0.344999
435	178.942	517	0.284048
527	368.913	843	0.26306
568	142.761	248	0.0727104
580	157.695	313	0.284103
603	77.8021	201	0.308576
653	253.064	716	0.314331
683	919.72	2210	0.256749
687	447.383	1005	0.264069
892	110.926	257	0.297001
899	87.0733	214	0.239099
911	161.897	409	0.216769
920	504.398	1416	0.375449
1010	4366	12132	0.248304
1022	125.651	336	0.230382
1062	90.3546	232	0.298897
2553	858.962	2309	0.295942
2659	1269.89	2059	0.184894
2780	350.566	923	0.281547
3227	483.089	896	0.206863
3604	201.285	492	0.288746
3849	380.641	551	0.093476
3974	274.123	468	0.0789577
4251	202.165	478	0.23554
4289	207.757	321	0.108115
4303	148.537	294	0.109202
4367	270.797	540	0.219126
4441	369.376	993	0.276834
4509	380.738	783	0.282744
4546	75.4596	233	0.264756
4604	120.12	248	0.247033
4634	875.36	1565	0.115217
4822	355.446	889	0.231493
4891	149.01	325	0.138777
4928	859.193	1522	0.020481
5063	228.587	412	0.0153955
5075	512.742	885	-0.0911049
5243	160.681	309	0.175947
5459	387.427	1030	0.336124
5495	303.955	492	0.225499
5521	75.0468	205	0.31697
5529	141.523	290	0.239313
5545	176.431	247	0.253545
5594	205.66	539	0.288052
5612	94.6267	217	0.28873
5653	359.26	512	0.264137
5695	122.729	250	0.226744
5712	265.824	577	0.269882
5722	1844.18	5552	0.307867
5784	424.466	745	0.291915
5814	369.362	501	0.228939
5895	152.823	276	0.272251
5901	146.757	251	0.321962
5932	132.743	322	0.200843
5936	359.074	601	0.19411
6012	117.912	353	0.337283
6056	64.5224	207	0.334244
6066	221.542	711	0.345591
6171	147.839	250	0.163422
6367	207.728	521	0.271308
6509	218.627	479	0.260627
6622	131.297	262	-0.0547835
6681	251.536	565	0.272801
6686	212.292	421	0.278259
6690	93.8938	217	0.306116
6807	85.9278	244	0.322615
6824	89.8442	229	0.296299
6883	109.497	349	0.255217
6885	94.4493	212	0.202067
6911	545.479	984	0.161836
6930	145.999	364	0.276407
6948	695.569	1441	0.226722
6956	87.4671	252	0.271346
6987	91.7517	263	0.30966
7017	241.274	553	0.243341
7335	564.483	555	0.191369
7422	376.209	531	0.134251
7479	167.984	352	0.13533
7531	128.209	403	0.210956
7682	466.704	1079	0.324716
7745	188.79	502	0.283589
7752	79.6194	200	0.236763
7826	309.855	730	0.132792
7852	107.082	228	0.146585
7874	310.597	689	0.106557
7904	84.5144	227	0.142899
7913	922.79	1557	0.203462
7931	96.5373	202	0.283889
7959	96.6012	248	0.296675
7984	229.931	523	0.244239
8001	441.079	959	0.22231
8005	277.301	520	0.244187
8085	146.126	216	0.182179
8153	178.415	350	0.269557
8191	207.454	408	0.32089
8250	5674.21	9626	0.227311
8328	755.325	1421	0.264397
8661	101.186	227	0.256206
8779	77.3244	214	0.115708
8784	765.818	1731	0.0547793
8910	247.01	368	0.0926694
9070	234.841	520	0.266527
9076	254.209	594	0.250989
9184	182.39	298	0.166599
9226	588.435	812	0.132346
9229	63.5129	224	0.317184
9230	91.1663	204	0.243642
9261	114.186	281	0.192093
9301	198.73	406	0.0102236
9360	137.724	293	0.193024
9378	74.1027	252	0.322742
9475	548.414	1352	0.175924
9531	1242.91	2955	0.171009
9622	95.7962	246	0.190178
9682	56.7719	218	0.392383
9697	419.953	893	0.33348
9752	178.695	298	0.301636
9783	158.966	342	0.237538
9880	1360.91	2238	0.300606
10110	64.4424	264	0.381816
10137	204.771	394	0.244412
10266	318.258	571	0.274874
10471	208.743	477	0.270111
10492	154.637	218	0.273478
10584	199.167	439	0.298998
10639	82.7483	217	0.274248
10721	263.462	459	0.18411
10739	104.531	204	0.235954
10756	99.2698	271	0.298028
10952	88.7833	234	0.319946
10953	1263.99	3345	0.302541
11063	198.078	397	0.24668
11084	229.068	638	0.290366
11115	129.298	234	0.181808
11126	218.383	445	0.223038
11139	46.5912	211	0.361114
11203	1253.83	2313	0.297167
11212	169.995	501	0.330622
11253	698.287	1843	0.271913
11408	1500.19	2412	0.195592
11411	88.4719	308	0.314808
11437	516.106	971	0.183256
11463	84.5458	226	0.292348
11527	115.657	230	0.134742
11592	90.5334	232	0.194489
11643	121.052	354	0.307361
11676	184.924	381	0.229445
11725	133.771	224	0.119811
11759	157.284	234	0.103059
11783	252.596	463	0.112136
11855	974.26	1877	0.2372
11920	534.493	1059	0.1182
11946	129.946	213	-0.12367
11996	240.961	423	0.152889
12055	3870.61	4717	0.144564
12378	88.9471	269	0.26132
12388	898.601	2124	0.267334
12411	145.664	209	0.198016
12524	220.311	613	0.281082
12681	1479.05	904	0.298258
13015	201.716	450	0.164515
13042	2009.37	3730	0.18325
13102	57.3949	207	0.324755
13125	113.118	270	0.316707
13136	107.33	261	0.215473
13261	133.452	344	-0.141624
13361	124.145	232	-0.00520374
13402	908.826	1014	0.159311
13860	565.008	1026	0.180959
13991	2108.24	3269	0.15921
13992	1510.5	1078	0.115665
14065	721.201	970	0.07274
14117	868.198	1104	-0.145987
16053	339.632	403	0.0508897
16245	511.377	752	-0.0699347
16414	250.35	373	-0.0324394
16463	187.766	220	-0.0777171
16513	521.024	573	-0.0590006
16529	313.144	389	0.015602
16677	173.986	215	3.00372e-05
19764	201.783	421	0.208532
20105	227.82	574	-0.251926
20221	311.827	509	-0.0614331
20262	830.127	1034	-0.0491538
20324	489.057	723	-0.0488465
20411	323.321	486	-0.0981152
20460	2688.87	3405	-0.0202241
20565	257.9	354	0.0911502
20624	210.799	289	0.0672499
20691	165.533	236	-0.0106935
20712	324.324	393	-0.0592043
20743	131.041	265	-0.108828
20814	799.779	1277	-0.0333731
20846	767.623	1368	-0.032317
20985	759.395	782	0.0214726
21453	171.695	282	-0.0753724
21752	273.818	528	0.174178
22237	270.053	370	0.134064
23209	296.48	519	-0.147612
23290	300.201	345	0.025679
23422	256.667	350	0.0835307
23886	478.494	607	-0.020648
24711	398.701	590	0.0857125
24837	142.658	288	0.189307
24877	1868.8	2198	0.0803029
25195	339.16	286	0.0459745
25413	225.672	232	0.0614717
25584	132.094	228	-0.188835
25814	233.253	285	-0.046064
25857	181.242	251	-0.0279824
25887	815.697	1149	-0.0249622
26014	176.431	235	0.0282749
26441	250.187	303	-0.00970647
26562	370.669	434	0.0126737
26804	235.591	291	-0.0699633
27029	191.194	259	-0.056893
27125	440.688	513	-0.0904636
27604	276.219	391	0.0171965
27848	134.333	200	0.0825838
28095	163.112	235	0.0426458
28099	648.294	781	-0.0638864
28777	475.4	662	0.0999981
30288	332.614	391	0.141337
33404	317.457	376	-0.0852537
33653	295.571	297	-0.102039
33945	1145.16	1450	-0.0494049
34134	279.027	405	-0.103788
34705	486.025	685	-0.121169
34721	756.117	331	-0.000571023
35133	1634.68	1043	-0.0486092
36081	1433.17	580	0.00379676
36082	198.677	225	-0.0635714
36141	1774.88	1749	-0.018823
36200	226.228	213	-0.0531023
36242	113.37	201	-0.206001
36282	302.029	490	-0.196355
36304	3539.28	2723	-0.125805
36549	338.174	349	-0.00100076
36616	335.595	286	0.0253485
36991	188.864	479	0.0375515
37124	190.933	210	0.00929447
37131	376.586	763	-0.172082
37217	120.747	204	0.0792991
37363	138.813	249	0.1403
37394	1921.47	3262	0.0974382
37439	139.348	239	0.216657
37734	224.176	459	-0.162904
37985	118.226	263	0.193612
38474	122.537	254	-0.168172
38759	921.692	1070	0.0435882
38784	448.633	528	-0.00781933
39440	176.058	244	-0.0387101
39566	195.758	305	0.0688971
39900	280.866	272	-0.0069423
39992	699.573	258	0.0101584
40439	148.703	240	-0.0846254
40462	102.855	221	0.222015
40587	275.186	372	0.0771026
40656	462.028	1017	0.178227
40732	137.78	226	0.139325
40776	166.869	327	0.132814
40854	405.987	636	0.114554
40945	218.558	376	-0.0809577
41032	132.484	266	-0.145537
41200	621.819	247	-0.0189887
41399	447.46	302	0.0386786
41954	413.374	652	-0.0069469
42036	402.383	600	-0.14448
42152	100.9	258	0.225693
42298	120.615	216	-0.0544724
42340	1870.74	2635	-0.107472
42353	234.316	411	0.14614
42590	257.502	399	0.0739238
42635	192.096	270	0.0268371
42652	203.436	306	0.0442712
42718	105.443	209	0.14688
42734	264.035	562	0.150513
42789	268.295	407	-0.00521511
43350	463.812	738	0.0810843
43353	89.9635	222	-0.231446
43378	199.028	396	0.166355
43389	105.43	334	-0.197552
43610	161.121	310	0.0200281
43614	104.761	242	-0.0079421
43658	149.006	276	0.0997736
43784	112.569	255	-0.2261
43832	121.151	202	0.108079
43982	191.66	221	0.122616
44051	356.873	801	0.00242333
44114	242.889	474	-0.0173763
44145	126.05	294	-0.106301
44164	95.8987	224	-0.100329
44202	86.8287	209	0.151473
44365	84.9278	203	0.225556
44402	219.49	346	0.144431
44509	138.548	335	0.195822
44796	122.837	210	-0.0309289
45060	171.859	213	0.0309312
46135	1617.08	271	-0.0449743
46562	1424.66	440	-0.0247336
48268	405.032	728	-0.0708699
48664	138.489	220	-0.205389
49395	517.817	406	0.225683
49402	574.611	307	0.195756
50273	254.691	334	-0.125088
50298	290.368	308	0.0989189
50398	226.669	234	-0.0599393
50487	208.45	226	-0.0438398
50496	148.422	239	-0.189348
50521	234.9	277	0.0250035
50600	305.754	415	-0.129604
50718	207.884	278	-0.0466207
51286	369.285	490	0.0363746
51515	164.498	226	-0.0830562
51523	231.66	291	0.0458632
51553	1849.92	2096	0.0790871
51579	283.966	400	0.0115471
51620	373.375	541	0.0256794
51695	582.9	840	-0.0139815
51733	634.59	772	-0.0389209
51787	639.049	753	0.048237
51855	290.758	350	-0.0910208
52108	521.38	705	-0.205003
53096	233.813	265	-0.0829576
53151	307.837	323	-0.0587606
53160	705.089	779	0.0384045
53276	289.483	329	-0.106739
53380	289.549	330	-0.0397813
53428	265.482	216	0.0624187
53667	7222.58	867	0.0823859
53877	1135.83	259	0.038844
53947	2359.6	425	0.0229168
54054	472.144	517	0.058233
54094	1532.27	1485	-0.0373346
54193	1200.52	1213	-0.00546278
54248	356.572	425	0.0632364
54443	1044.02	1039	0.0109437
54728	269.27	291	-0.14981
54741	481.656	551	-0.0264592
54826	560.918	655	-0.0124196
55043	3813.9	4641	-0.0796207
55166	142.864	223	0.12209
55253	222.283	330	0.126479
55308	167.615	248	0.0913261
55402	610.943	1075	0.148077
55562	107.267	210	0.172565
55640	273.879	311	0.120364
55685	5466.7	6583	0.100998
55860	254.326	336	0.0999535
55936	137.384	265	0.220823
56011	687.026	872	-0.108002
56040	155.701	300	0.155612
56110	346.094	474	0.146394
56234	1507.27	1659	0.0888495
56252	187.156	205	0.108166
56400	585.225	666	0.022816
56433	870.321	1151	-0.0943448
56505	338.719	430	-0.0644907
56569	217.996	288	0.0735185
56639	971.202	1209	0.102916
56834	291.852	225	0.0226802
56840	204.873	223	0.0584719
56902	635.788	692	-0.0382493
57070	407.26	569	-0.210549
57108	287.504	341	-0.204816
57180	245.537	277	0.0820025
57267	1513.27	1763	-0.0985681
57298	184.133	201	-0.0443952
57318	276.129	323	-0.00295123
57386	2106.58	2408	0.0752985
57541	3320.13	4190	0.0404006
57598	340.053	472	-0.0159716
57622	236.536	328	0.0251498
57674	283.065	413	0.0945209
57774	517.494	652	0.00698224
58012	2692.79	3973	-0.0122075
58347	1666.79	1630	-0.0821694
58525	416.769	354	-0.0790572
58674	1278.99	1429	-0.0267007
59058	186.607	245	-0.0013878
59125	417.627	506	0.0329171
59319	1923.74	2336	0.0318775
59328	701.188	798	-0.0492202
59377	209.163	241	-0.0652878
59500	1996.63	2685	-0.148733
59523	2687.78	2977	-0.0783353
59617	552.601	588	-0.133841
59693	181.698	337	0.195342
59703	117.384	200	-0.106004
59759	747.248	1129	0.067264
59802	343.399	479	0.091398
60013	3939.21	4348	0.0417657
60095	943.961	988	0.0752206
60268	1898.86	1834	-0.018115
60310	445.947	385	0.108303
60345	316.082	346	-0.0895318
60358	163.09	206	0.108424
60445	275.11	338	-0.0828308
60502	314.795	399	-0.0915755
60558	757.065	926	-0.0824528
60607	292.786	355	0.0482808
60630	1542.79	2030	0.108267
60650	253.582	290	-0.032086
60655	298.996	319	-0.0418009
60791	1095.52	1322	-0.0639265
60830	518.087	869	0.133607
60908	633.948	626	0.0154359
60958	938.034	899	0.0296896
61068	586.618	518	0.0815756
61143	963.111	941	0.0270797
61255	1055.97	1397	-0.0130118
61291	176.981	320	-0.0183968
61294	219.532	330	-0.0261946
61378	403.404	564	-0.00115071
61380	1969.78	2257	0.0799065
61394	276.619	347	-0.0378947
61464	182.093	258	-0.0313815
61504	183.221	234	-0.0307869
61506	198.08	255	0.0150927
61524	180.252	214	-0.0385029
61695	849.696	987	0.0309298
61736	506.231	628	-0.138056
61744	471.743	691	0.0232975
61838	302.473	359	-0.0306492
61892	609.882	776	-0.0414058
61945	203.666	230	-0.0268646
61972	1232.54	1388	0.0189914
62018	369.72	430	-0.0218955
62171	477.521	547	-0.0348887
62187	1552.05	1734	-0.112973
62265	228.361	418	0.150253
62340	596.896	618	0.04644
62388	371.471	453	-0.133333
62447	237.993	247	-0.0392802
62489	856.791	931	-0.0372805
62605	703.025	762	-0.0276594
62744	4593.49	933	0.0152394
62879	4773.68	5383	0.0896193
62948	213.54	218	0.0217728
63071	1005.21	925	-0.0498479
63425	1453.98	1556	0.0888048
63462	846.097	922	0.0285437
63467	295.891	373	0.102537
63518	495.329	606	0.116565
63530	1299.2	1569	-0.0162191
63808	2241.61	2679	-0.0778823
63842	281.753	468	-0.0985827
63859	176.38	229	-0.0488465
63945	612.954	844	0.00962524
63962	1349.56	1795	0.10261
64083	331.623	440	0.120128

## Sheet: Figure1b
urbanID	urbanArea	SVALAN_count	SVALAN_mean	ALAN_mean
286	136.117	404	0.301885	8.21911
295	294.555	635	0.344999	6.72397
435	178.942	517	0.284048	6.55465
527	368.913	843	0.26306	4.42352
568	142.761	248	0.0727104	5.88843
580	157.695	313	0.284103	6.86534
603	77.8021	201	0.308576	2.74672
653	253.064	716	0.314331	5.54786
683	919.72	2210	0.256749	11.6923
687	447.383	1005	0.264069	5.8224
892	110.926	257	0.297001	2.70311
899	87.0733	214	0.239099	2.50501
911	161.897	409	0.216769	9.5245
920	504.398	1416	0.375449	7.97576
1010	4366	12132	0.248304	8.64567
1022	125.651	336	0.230382	3.66569
1062	90.3546	232	0.298897	3.37184
2553	858.962	2309	0.295942	5.92937
2659	1269.89	2059	0.184894	3.89051
2780	350.566	923	0.281547	3.91214
3227	483.089	896	0.206863	4.96457
3604	201.285	492	0.288746	3.85588
3849	380.641	551	0.093476	3.00026
3974	274.123	468	0.0789577	4.43454
4251	202.165	478	0.23554	9.44903
4289	207.757	321	0.108115	2.10577
4303	148.537	294	0.109202	3.17982
4367	270.797	540	0.219126	4.81401
4441	369.376	993	0.276834	4.25549
4509	380.738	783	0.282744	2.5947
4546	75.4596	233	0.264756	3.84474
4604	120.12	248	0.247033	1.95505
4634	875.36	1565	0.115217	5.98223
4822	355.446	889	0.231493	5.83411
4891	149.01	325	0.138777	7.08621
4928	859.193	1522	0.020481	9.69112
5063	228.587	412	0.0153955	8.91862
5075	512.742	885	-0.0911049	11.4224
5243	160.681	309	0.175947	6.07465
5459	387.427	1030	0.336124	7.34704
5495	303.955	492	0.225499	4.521
5521	75.0468	205	0.31697	3.45434
5529	141.523	290	0.239313	3.54168
5545	176.431	247	0.253545	3.2567
5594	205.66	539	0.288052	3.05436
5612	94.6267	217	0.28873	2.00781
5653	359.26	512	0.264137	2.85599
5695	122.729	250	0.226744	3.23195
5712	265.824	577	0.269882	7.08918
5722	1844.18	5552	0.307867	6.21717
5784	424.466	745	0.291915	4.166
5814	369.362	501	0.228939	4.89987
5895	152.823	276	0.272251	7.57306
5901	146.757	251	0.321962	9.35135
5932	132.743	322	0.200843	7.40318
5936	359.074	601	0.19411	5.22781
6012	117.912	353	0.337283	8.18744
6056	64.5224	207	0.334244	4.35187
6066	221.542	711	0.345591	6.8366
6171	147.839	250	0.163422	6.40386
6367	207.728	521	0.271308	6.21107
6509	218.627	479	0.260627	7.45233
6622	131.297	262	-0.0547835	5.43236
6681	251.536	565	0.272801	5.10642
6686	212.292	421	0.278259	3.98739
6690	93.8938	217	0.306116	4.94602
6807	85.9278	244	0.322615	3.55932
6824	89.8442	229	0.296299	3.35605
6883	109.497	349	0.255217	4.2452
6885	94.4493	212	0.202067	3.1692
6911	545.479	984	0.161836	10.6363
6930	145.999	364	0.276407	6.59506
6948	695.569	1441	0.226722	9.64865
6956	87.4671	252	0.271346	4.01781
6987	91.7517	263	0.30966	4.66195
7017	241.274	553	0.243341	3.9695
7335	564.483	555	0.191369	8.39755
7422	376.209	531	0.134251	11.624
7479	167.984	352	0.13533	7.68374
7531	128.209	403	0.210956	3.57409
7682	466.704	1079	0.324716	6.7316
7745	188.79	502	0.283589	8.41388
7752	79.6194	200	0.236763	6.94657
7826	309.855	730	0.132792	11.9668
7852	107.082	228	0.146585	5.89366
7874	310.597	689	0.106557	9.31492
7904	84.5144	227	0.142899	5.34254
7913	922.79	1557	0.203462	10.8632
7931	96.5373	202	0.283889	8.98766
7959	96.6012	248	0.296675	3.67608
7984	229.931	523	0.244239	7.42184
8001	441.079	959	0.22231	8.17361
8005	277.301	520	0.244187	9.78811
8085	146.126	216	0.182179	6.85608
8153	178.415	350	0.269557	9.14072
8191	207.454	408	0.32089	13.1252
8250	5674.21	9626	0.227311	8.54609
8328	755.325	1421	0.264397	9.14322
8661	101.186	227	0.256206	6.35116
8779	77.3244	214	0.115708	9.13293
8784	765.818	1731	0.0547793	13.3199
8910	247.01	368	0.0926694	9.61911
9070	234.841	520	0.266527	5.16093
9076	254.209	594	0.250989	4.83084
9184	182.39	298	0.166599	4.45033
9226	588.435	812	0.132346	8.92648
9229	63.5129	224	0.317184	8.61898
9230	91.1663	204	0.243642	2.65338
9261	114.186	281	0.192093	13.637
9301	198.73	406	0.0102236	7.09986
9360	137.724	293	0.193024	4.74255
9378	74.1027	252	0.322742	4.68581
9475	548.414	1352	0.175924	8.87537
9531	1242.91	2955	0.171009	11.0289
9622	95.7962	246	0.190178	4.63829
9682	56.7719	218	0.392383	10.3895
9697	419.953	893	0.33348	9.03668
9752	178.695	298	0.301636	8.33878
9783	158.966	342	0.237538	6.91639
9880	1360.91	2238	0.300606	9.94807
10110	64.4424	264	0.381816	3.79045
10137	204.771	394	0.244412	6.65458
10266	318.258	571	0.274874	5.19933
10471	208.743	477	0.270111	6.60918
10492	154.637	218	0.273478	2.72055
10584	199.167	439	0.298998	8.98442
10639	82.7483	217	0.274248	7.13514
10721	263.462	459	0.18411	5.79483
10739	104.531	204	0.235954	3.9757
10756	99.2698	271	0.298028	2.60389
10952	88.7833	234	0.319946	5.62031
10953	1263.99	3345	0.302541	6.83974
11063	198.078	397	0.24668	3.38458
11084	229.068	638	0.290366	3.41902
11115	129.298	234	0.181808	2.70197
11126	218.383	445	0.223038	4.986
11139	46.5912	211	0.361114	1.39184
11203	1253.83	2313	0.297167	3.64874
11212	169.995	501	0.330622	8.18191
11253	698.287	1843	0.271913	5.97654
11408	1500.19	2412	0.195592	4.77509
11411	88.4719	308	0.314808	4.88221
11437	516.106	971	0.183256	5.66703
11463	84.5458	226	0.292348	2.94756
11527	115.657	230	0.134742	2.43757
11592	90.5334	232	0.194489	3.499
11643	121.052	354	0.307361	4.51272
11676	184.924	381	0.229445	6.02054
11725	133.771	224	0.119811	3.95657
11759	157.284	234	0.103059	2.4794
11783	252.596	463	0.112136	10.697
11855	974.26	1877	0.2372	7.89491
11920	534.493	1059	0.1182	8.92474
11946	129.946	213	-0.12367	3.03105
11996	240.961	423	0.152889	6.58045
12055	3870.61	4717	0.144564	11.4746
12378	88.9471	269	0.26132	8.73947
12388	898.601	2124	0.267334	7.22639
12411	145.664	209	0.198016	5.46477
12524	220.311	613	0.281082	4.19031
12681	1479.05	904	0.298258	9.69548
13015	201.716	450	0.164515	3.44024
13042	2009.37	3730	0.18325	10.7291
13102	57.3949	207	0.324755	1.89915
13125	113.118	270	0.316707	2.26271
13136	107.33	261	0.215473	4.01978
13261	133.452	344	-0.141624	9.27092
13361	124.145	232	-0.00520374	6.47043
13402	908.826	1014	0.159311	7.36637
13860	565.008	1026	0.180959	4.35126
13991	2108.24	3269	0.15921	4.45975
13992	1510.5	1078	0.115665	5.88526
14065	721.201	970	0.07274	6.64328
14117	868.198	1104	-0.145987	6.89882
16053	339.632	403	0.0508897	15.0227
16245	511.377	752	-0.0699347	9.75111
16414	250.35	373	-0.0324394	12.0045
16463	187.766	220	-0.0777171	11.7972
16513	521.024	573	-0.0590006	15.5563
16529	313.144	389	0.015602	22.6225
16677	173.986	215	3.00372e-05	13.3977
19764	201.783	421	0.208532	22.8242
20105	227.82	574	-0.251926	33.0398
20221	311.827	509	-0.0614331	23.4224
20262	830.127	1034	-0.0491538	30.7111
20324	489.057	723	-0.0488465	19.8646
20411	323.321	486	-0.0981152	11.7098
20460	2688.87	3405	-0.0202241	21.7809
20565	257.9	354	0.0911502	19.6084
20624	210.799	289	0.0672499	19.106
20691	165.533	236	-0.0106935	22.3221
20712	324.324	393	-0.0592043	33.2045
20743	131.041	265	-0.108828	26.9265
20814	799.779	1277	-0.0333731	23.6042
20846	767.623	1368	-0.032317	22.6953
20985	759.395	782	0.0214726	15.1994
21453	171.695	282	-0.0753724	28.8223
21752	273.818	528	0.174178	20.6446
22237	270.053	370	0.134064	8.68759
23209	296.48	519	-0.147612	10.713
23290	300.201	345	0.025679	16.1634
23422	256.667	350	0.0835307	21.2822
23886	478.494	607	-0.020648	16.3541
24711	398.701	590	0.0857125	14.8957
24837	142.658	288	0.189307	14.074
24877	1868.8	2198	0.0803029	22.7913
25195	339.16	286	0.0459745	11.6512
25413	225.672	232	0.0614717	13.4401
25584	132.094	228	-0.188835	15.0377
25814	233.253	285	-0.046064	12.8037
25857	181.242	251	-0.0279824	11.4062
25887	815.697	1149	-0.0249622	12.2245
26014	176.431	235	0.0282749	10.8782
26441	250.187	303	-0.00970647	10.63
26562	370.669	434	0.0126737	12.4427
26804	235.591	291	-0.0699633	12.9883
27029	191.194	259	-0.056893	12.1327
27125	440.688	513	-0.0904636	10.2035
27604	276.219	391	0.0171965	15.2039
27848	134.333	200	0.0825838	12.0371
28095	163.112	235	0.0426458	10.3179
28099	648.294	781	-0.0638864	13.3052
28777	475.4	662	0.0999981	16.2257
30288	332.614	391	0.141337	12.5485
33404	317.457	376	-0.0852537	15.35
33653	295.571	297	-0.102039	25.688
33945	1145.16	1450	-0.0494049	23.4769
34134	279.027	405	-0.103788	20.6873
34705	486.025	685	-0.121169	16.459
34721	756.117	331	-0.000571023	20.2964
35133	1634.68	1043	-0.0486092	12.291
36081	1433.17	580	0.00379676	18.3524
36082	198.677	225	-0.0635714	13.686
36141	1774.88	1749	-0.018823	15.9871
36200	226.228	213	-0.0531023	11.9041
36242	113.37	201	-0.206001	12.2512
36282	302.029	490	-0.196355	12.3144
36304	3539.28	2723	-0.125805	18.2222
36549	338.174	349	-0.00100076	12.1462
36616	335.595	286	0.0253485	20.329
36991	188.864	479	0.0375515	7.67165
37124	190.933	210	0.00929447	11.6623
37131	376.586	763	-0.172082	14.9795
37217	120.747	204	0.0792991	12.3504
37363	138.813	249	0.1403	31.0294
37394	1921.47	3262	0.0974382	29.493
37439	139.348	239	0.216657	27.2592
37734	224.176	459	-0.162904	9.71149
37985	118.226	263	0.193612	16.4438
38474	122.537	254	-0.168172	9.36395
38759	921.692	1070	0.0435882	25.7065
38784	448.633	528	-0.00781933	15.8819
39440	176.058	244	-0.0387101	4.64657
39566	195.758	305	0.0688971	11.1532
39900	280.866	272	-0.0069423	15.8853
39992	699.573	258	0.0101584	14.3849
40439	148.703	240	-0.0846254	17.9913
40462	102.855	221	0.222015	20.153
40587	275.186	372	0.0771026	14.0028
40656	462.028	1017	0.178227	18.1569
40732	137.78	226	0.139325	21.6845
40776	166.869	327	0.132814	18.8971
40854	405.987	636	0.114554	20.8187
40945	218.558	376	-0.0809577	10.2247
41032	132.484	266	-0.145537	9.57573
41200	621.819	247	-0.0189887	14.9179
41399	447.46	302	0.0386786	27.0626
41954	413.374	652	-0.0069469	16.9124
42036	402.383	600	-0.14448	20.4102
42152	100.9	258	0.225693	11.1716
42298	120.615	216	-0.0544724	10.1286
42340	1870.74	2635	-0.107472	22.1009
42353	234.316	411	0.14614	5.55778
42590	257.502	399	0.0739238	17.3389
42635	192.096	270	0.0268371	9.6919
42652	203.436	306	0.0442712	5.6468
42718	105.443	209	0.14688	13.2927
42734	264.035	562	0.150513	7.51597
42789	268.295	407	-0.00521511	12.4594
43350	463.812	738	0.0810843	8.03651
43353	89.9635	222	-0.231446	12.5815
43378	199.028	396	0.166355	10.102
43389	105.43	334	-0.197552	8.13421
43610	161.121	310	0.0200281	20.0607
43614	104.761	242	-0.0079421	24.2956
43658	149.006	276	0.0997736	18.8477
43784	112.569	255	-0.2261	16.1141
43832	121.151	202	0.108079	10.1301
43982	191.66	221	0.122616	31.365
44051	356.873	801	0.00242333	17.3085
44114	242.889	474	-0.0173763	20.1899
44145	126.05	294	-0.106301	13.9388
44164	95.8987	224	-0.100329	23.4058
44202	86.8287	209	0.151473	19.2501
44365	84.9278	203	0.225556	9.90561
44402	219.49	346	0.144431	19.976
44509	138.548	335	0.195822	25.052
44796	122.837	210	-0.0309289	25.7941
45060	171.859	213	0.0309312	24.3903
46135	1617.08	271	-0.0449743	13.8243
46562	1424.66	440	-0.0247336	20.7362
48268	405.032	728	-0.0708699	10.1293
48664	138.489	220	-0.205389	8.90706
49395	517.817	406	0.225683	20.265
49402	574.611	307	0.195756	15.979
50273	254.691	334	-0.125088	16.5065
50298	290.368	308	0.0989189	8.59109
50398	226.669	234	-0.0599393	6.92296
50487	208.45	226	-0.0438398	10.9963
50496	148.422	239	-0.189348	7.5587
50521	234.9	277	0.0250035	10.8987
50600	305.754	415	-0.129604	7.55384
50718	207.884	278	-0.0466207	8.44977
51286	369.285	490	0.0363746	15.9712
51515	164.498	226	-0.0830562	12.8314
51523	231.66	291	0.0458632	13.7119
51553	1849.92	2096	0.0790871	16.6313
51579	283.966	400	0.0115471	11.3339
51620	373.375	541	0.0256794	16.7451
51695	582.9	840	-0.0139815	14.2275
51733	634.59	772	-0.0389209	14.9879
51787	639.049	753	0.048237	14.2162
51855	290.758	350	-0.0910208	13.8693
52108	521.38	705	-0.205003	15.6889
53096	233.813	265	-0.0829576	20.1888
53151	307.837	323	-0.0587606	16.6358
53160	705.089	779	0.0384045	18.4058
53276	289.483	329	-0.106739	20.4528
53380	289.549	330	-0.0397813	21.6794
53428	265.482	216	0.0624187	17.7854
53667	7222.58	867	0.0823859	21.2317
53877	1135.83	259	0.038844	13.5445
53947	2359.6	425	0.0229168	11.2302
54054	472.144	517	0.058233	19.5999
54094	1532.27	1485	-0.0373346	23.2482
54193	1200.52	1213	-0.00546278	14.432
54248	356.572	425	0.0632364	19.2514
54443	1044.02	1039	0.0109437	15.5423
54728	269.27	291	-0.14981	16.9348
54741	481.656	551	-0.0264592	13.8964
54826	560.918	655	-0.0124196	13.4782
55043	3813.9	4641	-0.0796207	18.885
55166	142.864	223	0.12209	18.6265
55253	222.283	330	0.126479	17.558
55308	167.615	248	0.0913261	14.7481
55402	610.943	1075	0.148077	18.0571
55562	107.267	210	0.172565	19.698
55640	273.879	311	0.120364	16.5609
55685	5466.7	6583	0.100998	23.5103
55860	254.326	336	0.0999535	18.1374
55936	137.384	265	0.220823	20.9694
56011	687.026	872	-0.108002	15.0567
56040	155.701	300	0.155612	17.9356
56110	346.094	474	0.146394	19.1484
56234	1507.27	1659	0.0888495	17.89
56252	187.156	205	0.108166	23.0346
56400	585.225	666	0.022816	19.3062
56433	870.321	1151	-0.0943448	18.8006
56505	338.719	430	-0.0644907	8.37034
56569	217.996	288	0.0735185	7.41885
56639	971.202	1209	0.102916	9.95601
56834	291.852	225	0.0226802	17.786
56840	204.873	223	0.0584719	21.2984
56902	635.788	692	-0.0382493	22.6443
57070	407.26	569	-0.210549	27.1033
57108	287.504	341	-0.204816	24.1356
57180	245.537	277	0.0820025	23.9956
57267	1513.27	1763	-0.0985681	15.1064
57298	184.133	201	-0.0443952	14.9553
57318	276.129	323	-0.00295123	15.201
57386	2106.58	2408	0.0752985	21.5246
57541	3320.13	4190	0.0404006	19.6096
57598	340.053	472	-0.0159716	14.9951
57622	236.536	328	0.0251498	14.1007
57674	283.065	413	0.0945209	18.1748
57774	517.494	652	0.00698224	15.36
58012	2692.79	3973	-0.0122075	16.2229
58347	1666.79	1630	-0.0821694	19.366
58525	416.769	354	-0.0790572	15.1402
58674	1278.99	1429	-0.0267007	17.4697
59058	186.607	245	-0.0013878	11.3545
59125	417.627	506	0.0329171	10.9703
59319	1923.74	2336	0.0318775	11.3219
59328	701.188	798	-0.0492202	10.1055
59377	209.163	241	-0.0652878	6.21186
59500	1996.63	2685	-0.148733	10.7463
59523	2687.78	2977	-0.0783353	12.1644
59617	552.601	588	-0.133841	6.19886
59693	181.698	337	0.195342	23.3238
59703	117.384	200	-0.106004	15.7761
59759	747.248	1129	0.067264	20.3321
59802	343.399	479	0.091398	14.7588
60013	3939.21	4348	0.0417657	16.0046
60095	943.961	988	0.0752206	16.3782
60268	1898.86	1834	-0.018115	19.3408
60310	445.947	385	0.108303	19.5665
60345	316.082	346	-0.0895318	15.9447
60358	163.09	206	0.108424	14.4303
60445	275.11	338	-0.0828308	14.6883
60502	314.795	399	-0.0915755	18.8188
60558	757.065	926	-0.0824528	16.8855
60607	292.786	355	0.0482808	17.6996
60630	1542.79	2030	0.108267	18.8356
60650	253.582	290	-0.032086	16.8426
60655	298.996	319	-0.0418009	19.2137
60791	1095.52	1322	-0.0639265	21.692
60830	518.087	869	0.133607	19.2377
60908	633.948	626	0.0154359	16.5471
60958	938.034	899	0.0296896	17.2768
61068	586.618	518	0.0815756	23.8627
61143	963.111	941	0.0270797	24.614
61255	1055.97	1397	-0.0130118	13.6758
61291	176.981	320	-0.0183968	12.1338
61294	219.532	330	-0.0261946	10.2257
61378	403.404	564	-0.00115071	15.8475
61380	1969.78	2257	0.0799065	17.1747
61394	276.619	347	-0.0378947	13.5632
61464	182.093	258	-0.0313815	13.8858
61504	183.221	234	-0.0307869	13.6309
61506	198.08	255	0.0150927	14.6687
61524	180.252	214	-0.0385029	14.2502
61695	849.696	987	0.0309298	15.4146
61736	506.231	628	-0.138056	13.8693
61744	471.743	691	0.0232975	12.8614
61838	302.473	359	-0.0306492	9.3959
61892	609.882	776	-0.0414058	14.4172
61945	203.666	230	-0.0268646	7.97829
61972	1232.54	1388	0.0189914	10.3678
62018	369.72	430	-0.0218955	8.54447
62171	477.521	547	-0.0348887	6.91124
62187	1552.05	1734	-0.112973	9.44098
62265	228.361	418	0.150253	15.949
62340	596.896	618	0.04644	8.2395
62388	371.471	453	-0.133333	18.7184
62447	237.993	247	-0.0392802	18.9539
62489	856.791	931	-0.0372805	21.6854
62605	703.025	762	-0.0276594	26.0583
62744	4593.49	933	0.0152394	18.0946
62879	4773.68	5383	0.0896193	22.6596
62948	213.54	218	0.0217728	13.473
63071	1005.21	925	-0.0498479	16.4185
63425	1453.98	1556	0.0888048	17.8355
63462	846.097	922	0.0285437	20.2844
63467	295.891	373	0.102537	19.4536
63518	495.329	606	0.116565	19.5837
63530	1299.2	1569	-0.0162191	18.6266
63808	2241.61	2679	-0.0778823	12.2451
63842	281.753	468	-0.0985827	11.8974
63859	176.38	229	-0.0488465	8.15699
63945	612.954	844	0.00962524	16.323
63962	1349.56	1795	0.10261	21.2787
64083	331.623	440	0.120128	14.9689

## Sheet: Figure1c
urbanID	urbanArea	SVALAN_count	SVALAN	temperature	precipitation
286	136.117	404	0.301885	17.0174	177.73
295	294.555	635	0.344999	24.3401	335.82
435	178.942	517	0.284048	19.5479	320.226
527	368.913	843	0.26306	21.19	225.933
568	142.761	248	0.0727104	19.1279	375.065
580	157.695	313	0.284103	24.3844	306.167
603	77.8021	201	0.308576	19.124	176.347
653	253.064	716	0.314331	19.7541	232.783
683	919.72	2210	0.256749	19.6459	331.987
687	447.383	1005	0.264069	20.9289	223.09
892	110.926	257	0.297001	21.0733	288.593
899	87.0733	214	0.239099	18.5948	280.921
911	161.897	409	0.216769	18.853	258.935
920	504.398	1416	0.375449	20.4552	301.559
1010	4366	12132	0.248304	15.2326	157.88
1022	125.651	336	0.230382	13.306	112.548
1062	90.3546	232	0.298897	14.9441	145.222
2553	858.962	2309	0.295942	17.7495	149.38
2659	1269.89	2059	0.184894	19.1456	217.412
2780	350.566	923	0.281547	16.251	169.691
3227	483.089	896	0.206863	17.1983	155.354
3604	201.285	492	0.288746	15.8417	104.205
3849	380.641	551	0.093476	15.8621	156.282
3974	274.123	468	0.0789577	17.9356	136.367
4251	202.165	478	0.23554	15.2166	113.221
4289	207.757	321	0.108115	17.3098	139.1
4303	148.537	294	0.109202	17.6405	152.251
4367	270.797	540	0.219126	17.6235	146.32
4441	369.376	993	0.276834	13.9711	133
4509	380.738	783	0.282744	16.1884	86.4995
4546	75.4596	233	0.264756	13.3268	122.372
4604	120.12	248	0.247033	16.0459	180.285
4634	875.36	1565	0.115217	16.4567	172.54
4822	355.446	889	0.231493	15.8598	183.301
4891	149.01	325	0.138777	11.7397	164.641
4928	859.193	1522	0.020481	13.4676	211.388
5063	228.587	412	0.0153955	12.072	170.832
5075	512.742	885	-0.0911049	12.5877	191.454
5243	160.681	309	0.175947	9.74612	149.154
5459	387.427	1030	0.336124	20.3974	274.715
5495	303.955	492	0.225499	21.3652	313.277
5521	75.0468	205	0.31697	20.7028	260.39
5529	141.523	290	0.239313	19.9795	220.431
5545	176.431	247	0.253545	20.8972	294.876
5594	205.66	539	0.288052	19.1508	263.504
5612	94.6267	217	0.28873	19.6828	352.87
5653	359.26	512	0.264137	18.8013	176.822
5695	122.729	250	0.226744	21.5767	292.611
5712	265.824	577	0.269882	20.5655	277.449
5722	1844.18	5552	0.307867	18.8737	227.044
5784	424.466	745	0.291915	22.6993	296.589
5814	369.362	501	0.228939	20.9702	218.228
5895	152.823	276	0.272251	22.7382	325.588
5901	146.757	251	0.321962	23.6196	420.87
5932	132.743	322	0.200843	18.0044	304.459
5936	359.074	601	0.19411	19.7876	215.67
6012	117.912	353	0.337283	20.9645	233.545
6056	64.5224	207	0.334244	21.6526	278.673
6066	221.542	711	0.345591	18.0971	129.724
6171	147.839	250	0.163422	21.6455	264.079
6367	207.728	521	0.271308	18.3837	193.608
6509	218.627	479	0.260627	21.1088	239.65
6622	131.297	262	-0.0547835	17.6904	318.592
6681	251.536	565	0.272801	21.7392	321.353
6686	212.292	421	0.278259	20.722	314.778
6690	93.8938	217	0.306116	21.1663	287.326
6807	85.9278	244	0.322615	20.5663	327.89
6824	89.8442	229	0.296299	21.6541	389.051
6883	109.497	349	0.255217	20.5335	330.652
6885	94.4493	212	0.202067	19.9923	320.307
6911	545.479	984	0.161836	20.015	337.188
6930	145.999	364	0.276407	20.8182	299.698
6948	695.569	1441	0.226722	20.713	349.169
6956	87.4671	252	0.271346	20.9752	381.823
6987	91.7517	263	0.30966	22.0899	397.013
7017	241.274	553	0.243341	21.0518	335.954
7335	564.483	555	0.191369	14.7524	132.395
7422	376.209	531	0.134251	12.4092	94.3259
7479	167.984	352	0.13533	15.2193	159.054
7531	128.209	403	0.210956	12.792	177.489
7682	466.704	1079	0.324716	19.8724	214.996
7745	188.79	502	0.283589	19.7632	253.73
7752	79.6194	200	0.236763	18.648	242.029
7826	309.855	730	0.132792	17.9649	252.709
7852	107.082	228	0.146585	17.7846	260.634
7874	310.597	689	0.106557	17.1729	203.176
7904	84.5144	227	0.142899	18.2885	303.602
7913	922.79	1557	0.203462	17.8984	259.937
7931	96.5373	202	0.283889	18.6751	225.964
7959	96.6012	248	0.296675	18.4402	260.997
7984	229.931	523	0.244239	17.0037	230.5
8001	441.079	959	0.22231	19.1702	221.679
8005	277.301	520	0.244187	18.5436	241.086
8085	146.126	216	0.182179	18.7001	251.469
8153	178.415	350	0.269557	22.4156	257.651
8191	207.454	408	0.32089	21.5388	273.583
8250	5674.21	9626	0.227311	18.0099	214.271
8328	755.325	1421	0.264397	19.9424	242.386
8661	101.186	227	0.256206	13.9565	209.198
8779	77.3244	214	0.115708	13.3988	274.733
8784	765.818	1731	0.0547793	13.1321	216.958
8910	247.01	368	0.0926694	12.4555	228.057
9070	234.841	520	0.266527	15.0416	183.874
9076	254.209	594	0.250989	15.8287	175.282
9184	182.39	298	0.166599	15.8939	178.008
9226	588.435	812	0.132346	15.1174	181.137
9229	63.5129	224	0.317184	16.6119	184.335
9230	91.1663	204	0.243642	16.3814	224.794
9261	114.186	281	0.192093	16.9753	217.556
9301	198.73	406	0.0102236	14.9702	262.07
9360	137.724	293	0.193024	16.6353	253.596
9378	74.1027	252	0.322742	16.256	200.852
9475	548.414	1352	0.175924	16.5089	249.226
9531	1242.91	2955	0.171009	16.585	264.509
9622	95.7962	246	0.190178	15.1798	288.547
9682	56.7719	218	0.392383	13.7652	76.441
9697	419.953	893	0.33348	14.3713	75.8487
9752	178.695	298	0.301636	8.57419	115.148
9783	158.966	342	0.237538	18.8159	328.029
9880	1360.91	2238	0.300606	19.9604	255.518
10110	64.4424	264	0.381816	13.2316	83.4274
10137	204.771	394	0.244412	17.3893	194.009
10266	318.258	571	0.274874	17.4862	147.238
10471	208.743	477	0.270111	14.9829	119.948
10492	154.637	218	0.273478	19.8158	230.698
10584	199.167	439	0.298998	18.6029	172.136
10639	82.7483	217	0.274248	19.1132	242.254
10721	263.462	459	0.18411	15.5183	176.235
10739	104.531	204	0.235954	17.9731	169.023
10756	99.2698	271	0.298028	18.5881	179.266
10952	88.7833	234	0.319946	17.3957	165.185
10953	1263.99	3345	0.302541	17.0948	190.387
11063	198.078	397	0.24668	18.3767	157.822
11084	229.068	638	0.290366	16.8767	163.525
11115	129.298	234	0.181808	17.5426	202.506
11126	218.383	445	0.223038	18.403	208.43
11139	46.5912	211	0.361114	17.7601	161.769
11203	1253.83	2313	0.297167	17.9605	217.884
11212	169.995	501	0.330622	17.0997	170.777
11253	698.287	1843	0.271913	18.2644	193.412
11408	1500.19	2412	0.195592	16.5421	219.282
11411	88.4719	308	0.314808	15.265	145.217
11437	516.106	971	0.183256	18.4647	183.92
11463	84.5458	226	0.292348	16.3291	193.129
11527	115.657	230	0.134742	15.7153	225.593
11592	90.5334	232	0.194489	14.9513	205.95
11643	121.052	354	0.307361	18.1708	269.449
11676	184.924	381	0.229445	16.9631	277.107
11725	133.771	224	0.119811	16.3732	229.3
11759	157.284	234	0.103059	17.1753	234.811
11783	252.596	463	0.112136	17.2199	237.347
11855	974.26	1877	0.2372	17.8649	242.842
11920	534.493	1059	0.1182	14.9623	183.732
11946	129.946	213	-0.12367	16.2555	234.355
11996	240.961	423	0.152889	15.4196	260.399
12055	3870.61	4717	0.144564	17.4883	238.874
12378	88.9471	269	0.26132	15.6151	176.208
12388	898.601	2124	0.267334	14.9132	155.388
12411	145.664	209	0.198016	16.8264	242.991
12524	220.311	613	0.281082	14.5068	102.882
12681	1479.05	904	0.298258	16.8628	243.466
13015	201.716	450	0.164515	17.0866	133.019
13042	2009.37	3730	0.18325	17.8467	160.421
13102	57.3949	207	0.324755	13.3724	91.2644
13125	113.118	270	0.316707	17.2768	90.7859
13136	107.33	261	0.215473	14.1472	142.718
13261	133.452	344	-0.141624	16.0973	85.9922
13361	124.145	232	-0.00520374	16.6642	48.9962
13402	908.826	1014	0.159311	15.6253	51.6939
13860	565.008	1026	0.180959	17.3152	219.142
13991	2108.24	3269	0.15921	17.3267	241.261
13992	1510.5	1078	0.115665	17.9095	280.066
14065	721.201	970	0.07274	18.5215	257.996
14117	868.198	1104	-0.145987	18.7934	266.957
16053	339.632	403	0.0508897	11.936	165.2
16245	511.377	752	-0.0699347	9.1173	208.93
16414	250.35	373	-0.0324394	11.7588	242.35
16463	187.766	220	-0.0777171	11.2368	201.835
16513	521.024	573	-0.0590006	11.6141	221.739
16529	313.144	389	0.015602	12.1948	221.177
16677	173.986	215	3.00372e-05	12.587	262.381
19764	201.783	421	0.208532	14.1863	202.194
20105	227.82	574	-0.251926	10.7442	535.987
20221	311.827	509	-0.0614331	9.94724	334.908
20262	830.127	1034	-0.0491538	10.1548	330.486
20324	489.057	723	-0.0488465	9.31464	307.605
20411	323.321	486	-0.0981152	10.2948	286.04
20460	2688.87	3405	-0.0202241	10.1477	261.752
20565	257.9	354	0.0911502	9.49434	282.665
20624	210.799	289	0.0672499	9.41534	273.502
20691	165.533	236	-0.0106935	10.6826	249.709
20712	324.324	393	-0.0592043	7.852	175.869
20743	131.041	265	-0.108828	6.47819	118.931
20814	799.779	1277	-0.0333731	7.01894	144.977
20846	767.623	1368	-0.032317	8.2509	162.209
20985	759.395	782	0.0214726	10.6165	484.617
21453	171.695	282	-0.0753724	11.3362	242.254
21752	273.818	528	0.174178	10.7505	142.961
22237	270.053	370	0.134064	10.6592	208.101
23209	296.48	519	-0.147612	8.94817	247.454
23290	300.201	345	0.025679	12.5629	203.467
23422	256.667	350	0.0835307	12.8199	247.039
23886	478.494	607	-0.020648	14.0013	215.06
24711	398.701	590	0.0857125	19.3791	139.15
24837	142.658	288	0.189307	14.6591	185.267
24877	1868.8	2198	0.0803029	12.8688	155.41
25195	339.16	286	0.0459745	16.0011	218.644
25413	225.672	232	0.0614717	15.9434	209.368
25584	132.094	228	-0.188835	15.0302	145.122
25814	233.253	285	-0.046064	12.1028	212.881
25857	181.242	251	-0.0279824	12.3169	203.015
25887	815.697	1149	-0.0249622	11.807	237.303
26014	176.431	235	0.0282749	11.1712	235.161
26441	250.187	303	-0.00970647	13.1769	179.885
26562	370.669	434	0.0126737	12.283	176.885
26804	235.591	291	-0.0699633	10.6595	197.45
27029	191.194	259	-0.056893	11.4307	180.048
27125	440.688	513	-0.0904636	10.6616	211.721
27604	276.219	391	0.0171965	9.89996	256.653
27848	134.333	200	0.0825838	13.0433	215.707
28095	163.112	235	0.0426458	11.5609	202.735
28099	648.294	781	-0.0638864	11.5413	170.542
28777	475.4	662	0.0999981	12.2254	157.489
30288	332.614	391	0.141337	25.0453	341.644
33404	317.457	376	-0.0852537	10.6415	234.066
33653	295.571	297	-0.102039	14.6698	198.678
33945	1145.16	1450	-0.0494049	13.7614	303.834
34134	279.027	405	-0.103788	14.4561	324.928
34705	486.025	685	-0.121169	15.5488	261.396
34721	756.117	331	-0.000571023	21.7499	113.839
35133	1634.68	1043	-0.0486092	19.6033	235.866
36081	1433.17	580	0.00379676	17.3737	405.514
36082	198.677	225	-0.0635714	17.3659	393.545
36141	1774.88	1749	-0.018823	17.1621	547.465
36200	226.228	213	-0.0531023	16.3524	597.121
36242	113.37	201	-0.206001	14.6018	283.259
36282	302.029	490	-0.196355	16.2788	384.562
36304	3539.28	2723	-0.125805	15.6337	434.916
36549	338.174	349	-0.00100076	15.6984	424.399
36616	335.595	286	0.0253485	12.3305	453.29
36991	188.864	479	0.0375515	21.9186	81.8986
37124	190.933	210	0.00929447	10.9962	92.3389
37131	376.586	763	-0.172082	17.8951	172.789
37217	120.747	204	0.0792991	12.1047	141.621
37363	138.813	249	0.1403	13.6192	289.347
37394	1921.47	3262	0.0974382	13.3502	319.908
37439	139.348	239	0.216657	14.0578	348.478
37734	224.176	459	-0.162904	19.0682	119.652
37985	118.226	263	0.193612	16.8565	180.199
38474	122.537	254	-0.168172	14.5262	191.236
38759	921.692	1070	0.0435882	11.7859	267.23
38784	448.633	528	-0.00781933	11.6346	280.466
39440	176.058	244	-0.0387101	9.19593	740.857
39566	195.758	305	0.0688971	7.83515	318.13
39900	280.866	272	-0.0069423	20.426	232.923
39992	699.573	258	0.0101584	27.1684	177.418
40439	148.703	240	-0.0846254	10.9652	166.153
40462	102.855	221	0.222015	11.2688	176.103
40587	275.186	372	0.0771026	10.2374	216.221
40656	462.028	1017	0.178227	9.09238	147.256
40732	137.78	226	0.139325	9.9264	166.434
40776	166.869	327	0.132814	8.47795	124.85
40854	405.987	636	0.114554	10.01	157.603
40945	218.558	376	-0.0809577	9.9766	146.568
41032	132.484	266	-0.145537	8.60704	166.105
41200	621.819	247	-0.0189887	17.6059	260.009
41399	447.46	302	0.0386786	20.5031	90.6329
41954	413.374	652	-0.0069469	15.3818	161.739
42036	402.383	600	-0.14448	10.4408	241.841
42152	100.9	258	0.225693	10.2557	138.657
42298	120.615	216	-0.0544724	12.129	206.887
42340	1870.74	2635	-0.107472	10.8901	212.271
42353	234.316	411	0.14614	11.321	140.627
42590	257.502	399	0.0739238	15.854	164.348
42635	192.096	270	0.0268371	9.62183	143.503
42652	203.436	306	0.0442712	10.5172	138.827
42718	105.443	209	0.14688	11.9372	185.204
42734	264.035	562	0.150513	12.7241	183.874
42789	268.295	407	-0.00521511	13.21	140.167
43350	463.812	738	0.0810843	13.9324	97.1821
43353	89.9635	222	-0.231446	10.7125	158.879
43378	199.028	396	0.166355	15.7774	96.5736
43389	105.43	334	-0.197552	9.918	79.5309
43610	161.121	310	0.0200281	10.7164	168.911
43614	104.761	242	-0.0079421	11.4753	129.959
43658	149.006	276	0.0997736	12.475	135.247
43784	112.569	255	-0.2261	9.52426	223.91
43832	121.151	202	0.108079	15.2439	101.193
43982	191.66	221	0.122616	10.6783	147.731
44051	356.873	801	0.00242333	8.95956	102.1
44114	242.889	474	-0.0173763	9.7969	165.306
44145	126.05	294	-0.106301	11.6718	162.236
44164	95.8987	224	-0.100329	9.58323	228.267
44202	86.8287	209	0.151473	8.27791	147.699
44365	84.9278	203	0.225556	11.0275	181.384
44402	219.49	346	0.144431	9.032	196.022
44509	138.548	335	0.195822	9.83147	189.584
44796	122.837	210	-0.0309289	11.1524	250.318
45060	171.859	213	0.0309312	14.6184	218.693
46135	1617.08	271	-0.0449743	18.9399	165.931
46562	1424.66	440	-0.0247336	21.0773	85.1693
48268	405.032	728	-0.0708699	8.84828	196.386
48664	138.489	220	-0.205389	18.3035	50.9618
49395	517.817	406	0.225683	20.6772	144.217
49402	574.611	307	0.195756	20.0493	142.39
50273	254.691	334	-0.125088	12.4455	175.76
50298	290.368	308	0.0989189	15.1634	111.615
50398	226.669	234	-0.0599393	13.9537	143.69
50487	208.45	226	-0.0438398	12.8002	149.709
50496	148.422	239	-0.189348	13.624	158.542
50521	234.9	277	0.0250035	11.7558	155.12
50600	305.754	415	-0.129604	14.7229	155.096
50718	207.884	278	-0.0466207	9.19628	164.72
51286	369.285	490	0.0363746	9.78495	401.036
51515	164.498	226	-0.0830562	10.8108	175.617
51523	231.66	291	0.0458632	11.0614	227.34
51553	1849.92	2096	0.0790871	12.9246	195.714
51579	283.966	400	0.0115471	10.8825	248.447
51620	373.375	541	0.0256794	10.6939	208.128
51695	582.9	840	-0.0139815	10.8821	244.843
51733	634.59	772	-0.0389209	10.5666	263.3
51787	639.049	753	0.048237	10.2437	290.31
51855	290.758	350	-0.0910208	11.0558	287.317
52108	521.38	705	-0.205003	19.8689	64.6583
53096	233.813	265	-0.0829576	18.8243	318.072
53151	307.837	323	-0.0587606	14.7628	270.545
53160	705.089	779	0.0384045	17.767	377.857
53276	289.483	329	-0.106739	18.9487	383.494
53380	289.549	330	-0.0397813	17.0526	324.021
53428	265.482	216	0.0624187	14.6055	287.697
53667	7222.58	867	0.0823859	21.2317	23.6257
53877	1135.83	259	0.038844	22.8397	39.0157
53947	2359.6	425	0.0229168	19.1111	40.3912
54054	472.144	517	0.058233	8.80215	94.7716
54094	1532.27	1485	-0.0373346	11.0804	109.131
54193	1200.52	1213	-0.00546278	12.9133	345.115
54248	356.572	425	0.0632364	14.1331	377.822
54443	1044.02	1039	0.0109437	20.8612	348.129
54728	269.27	291	-0.14981	19.4821	472.252
54741	481.656	551	-0.0264592	18.9174	315.469
54826	560.918	655	-0.0124196	16.7689	215.484
55043	3813.9	4641	-0.0796207	16.5786	309.935
55166	142.864	223	0.12209	9.70874	215.914
55253	222.283	330	0.126479	10.2674	274.553
55308	167.615	248	0.0913261	9.73086	255.966
55402	610.943	1075	0.148077	11.3834	272.238
55562	107.267	210	0.172565	12.1738	237.192
55640	273.879	311	0.120364	11.7448	58.6787
55685	5466.7	6583	0.100998	10.5414	252.414
55860	254.326	336	0.0999535	8.64611	223.245
55936	137.384	265	0.220823	12.3757	255.17
56011	687.026	872	-0.108002	13.3736	250.646
56040	155.701	300	0.155612	9.88682	203.09
56110	346.094	474	0.146394	10.005	254.363
56234	1507.27	1659	0.0888495	12.0535	282.571
56252	187.156	205	0.108166	9.78934	249.523
56400	585.225	666	0.022816	10.3993	274.636
56433	870.321	1151	-0.0943448	13.5208	268.149
56505	338.719	430	-0.0644907	13.7681	240.31
56569	217.996	288	0.0735185	13.5053	225.006
56639	971.202	1209	0.102916	16.595	258.57
56834	291.852	225	0.0226802	12.0407	252.775
56840	204.873	223	0.0584719	13.2694	304.192
56902	635.788	692	-0.0382493	14.1252	318.107
57070	407.26	569	-0.210549	20.5823	432.85
57108	287.504	341	-0.204816	19.2882	376.674
57180	245.537	277	0.0820025	20.1863	359.899
57267	1513.27	1763	-0.0985681	12.3704	336.381
57298	184.133	201	-0.0443952	11.9978	367.084
57318	276.129	323	-0.00295123	12.1855	334.458
57386	2106.58	2408	0.0752985	13.8849	321.028
57541	3320.13	4190	0.0404006	9.96832	211.923
57598	340.053	472	-0.0159716	9.59999	208.997
57622	236.536	328	0.0251498	8.89097	215.09
57674	283.065	413	0.0945209	9.73392	220.486
57774	517.494	652	0.00698224	10.1267	265.158
58012	2692.79	3973	-0.0122075	9.73645	248.814
58347	1666.79	1630	-0.0821694	12.6369	227.788
58525	416.769	354	-0.0790572	15.6052	304.675
58674	1278.99	1429	-0.0267007	12.8531	251.575
59058	186.607	245	-0.0013878	16.6195	363.249
59125	417.627	506	0.0329171	16.8242	387.626
59319	1923.74	2336	0.0318775	15.5018	289.982
59328	701.188	798	-0.0492202	15.9927	303.827
59377	209.163	241	-0.0652878	17.6617	314.886
59500	1996.63	2685	-0.148733	15.4033	291.095
59523	2687.78	2977	-0.0783353	15.8411	292.395
59617	552.601	588	-0.133841	14.2541	283.161
59693	181.698	337	0.195342	9.3342	170.142
59703	117.384	200	-0.106004	9.5117	194.248
59759	747.248	1129	0.067264	10.3513	201.487
59802	343.399	479	0.091398	10.4609	188.506
60013	3939.21	4348	0.0417657	13.135	344.713
60095	943.961	988	0.0752206	13.7776	345.522
60268	1898.86	1834	-0.018115	13.4617	290.212
60310	445.947	385	0.108303	13.0919	331.14
60345	316.082	346	-0.0895318	10.9069	307.452
60358	163.09	206	0.108424	12.3777	359.771
60445	275.11	338	-0.0828308	10.2592	298.879
60502	314.795	399	-0.0915755	11.093	264.623
60558	757.065	926	-0.0824528	10.4744	285.124
60607	292.786	355	0.0482808	11.3191	275.955
60630	1542.79	2030	0.108267	11.357	263.888
60650	253.582	290	-0.032086	11.4853	265.276
60655	298.996	319	-0.0418009	11.1884	262.877
60791	1095.52	1322	-0.0639265	12.9265	302.903
60830	518.087	869	0.133607	9.56967	203.24
60908	633.948	626	0.0154359	13.0174	311.518
60958	938.034	899	0.0296896	12.9631	295.667
61068	586.618	518	0.0815756	14.1343	180.368
61143	963.111	941	0.0270797	17.4172	269.576
61255	1055.97	1397	-0.0130118	13.7358	242.762
61291	176.981	320	-0.0183968	15.1121	167.369
61294	219.532	330	-0.0261946	15.2529	189.99
61378	403.404	564	-0.00115071	10.9224	321.264
61380	1969.78	2257	0.0799065	13.3691	342.994
61394	276.619	347	-0.0378947	11.3355	301.88
61464	182.093	258	-0.0313815	12.8551	333.335
61504	183.221	234	-0.0307869	12.7911	332.979
61506	198.08	255	0.0150927	12.4255	294.87
61524	180.252	214	-0.0385029	12.3781	301.491
61695	849.696	987	0.0309298	12.4588	273.798
61736	506.231	628	-0.138056	13.2231	375.703
61744	471.743	691	0.0232975	16.9811	365.867
61838	302.473	359	-0.0306492	16.9346	277.725
61892	609.882	776	-0.0414058	18.7099	352.619
61945	203.666	230	-0.0268646	16.9236	272.608
61972	1232.54	1388	0.0189914	17.3841	278.036
62018	369.72	430	-0.0218955	15.2612	250.39
62171	477.521	547	-0.0348887	17.192	256.11
62187	1552.05	1734	-0.112973	15.0162	302.138
62265	228.361	418	0.150253	8.09454	161.413
62340	596.896	618	0.04644	14.3185	322.163
62388	371.471	453	-0.133333	15.4238	336.255
62447	237.993	247	-0.0392802	16.2051	365.808
62489	856.791	931	-0.0372805	14.9086	293.925
62605	703.025	762	-0.0276594	16.1662	308.491
62744	4593.49	933	0.0152394	20.8523	337.412
62879	4773.68	5383	0.0896193	21.7243	269.895
62948	213.54	218	0.0217728	23.9147	251.978
63071	1005.21	925	-0.0498479	22.1666	248.19
63425	1453.98	1556	0.0888048	10.088	102.253
63462	846.097	922	0.0285437	16.1452	346.132
63467	295.891	373	0.102537	15.5911	367.498
63518	495.329	606	0.116565	14.9952	300.498
63530	1299.2	1569	-0.0162191	13.3159	255.279
63808	2241.61	2679	-0.0778823	11.517	280.246
63842	281.753	468	-0.0985827	14.6889	229.252
63859	176.38	229	-0.0488465	11.9202	318.43
63945	612.954	844	0.00962524	7.16954	210.233
63962	1349.56	1795	0.10261	8.98837	223.756
64083	331.623	440	0.120128	8.11741	215.234

## Sheet: Figure1d
All
frequency of partial correlations (%)	significantly positive	nonsignificantly positive	significantly negative	nonsignificantly negative
In situ	17.7664	35.8894	13.1075	33.2367
Satellite	18.2554	37.4933	10.3757	33.8757
China
frequency of partial correlations (%)	significantly positive	nonsignificantly positive	significantly negative	nonsignificantly negative
In situ	27.5281	32.5843	11.7978	28.0899
Satellite	36.9756	33.9948	36.1743	39.8797
Europe
frequency of partial correlations (%)	significantly positive	nonsignificantly positive	significantly negative	nonsignificantly negative
In situ	16.9249	36.1743	13.2203	33.6804
Satellite	11.1059	39.8797	10.2112	38.8032

## Sheet: Figure2a
variable	mean absolute value of SHAP	frequence (%)	type		Group	mean absolute value of SHAP
Human development index	0.0411	26.5298	Delopment		Delopment	0.017494
Artificial light at night	0.02848	18.3837	Delopment		Vegetation	0.006642
Water-use efficiency	0.02366	15.2724	Vegetation		Climate	0.00570667
Trend of artificial light at night	0.01349	8.70772	Delopment
Mean temperature	0.00795	5.13168	Climate
Mean precipitation	0.0072	4.64756	Climate
Trend of solar radiation	0.00691	4.46037	Climate
Trend of temperature	0.00608	3.92461	Climate
Light-use efficiency	0.00479	3.09192	Vegetation
Mean solar radiation	0.00369	2.38187	Climate
Gross domestic product	0.00278	1.79447	Delopment
Trend of precipitation	0.00241	1.55564	Climate
Aboveground biomass	0.00214	1.38136	Vegetation
Per capita Gross domestic product	0.00162	1.0457	Delopment
Tree density	0.00137	0.884327	Vegetation
Canopy height	0.00125	0.806868	Vegetation

## Sheet: Figure2b
SHAP Value	Artificial light at night	Trend of artificial light at night	Mean precipitation	Mean temperature	Solar radiation	Aboveground biomass	Gross domestic product	Light-use efficiency	Trend of precipitation	Trend of solar radiation	Trend of temperature	Tree density	Water-use efficiency	Per capita Gross domestic product	Human development index
	0.0289528	0.0325325	0.00461757	-0.0016593	0.00206436	-0.000267351	0.00501064	0.0035374	-0.000726017	-0.00226621	0.000941455	0.00111499	0.0294651	-0.000785142	0.0734918
	0.0391856	0.0217074	-0.00237796	0.018701	-0.00458071	0.000554748	0.00511973	0.0029184	0.00619701	0.00986888	-0.00583023	0.00180357	0.0283581	0.000724482	0.0799111
	0.034525	0.0155828	-0.00414615	0.0148373	-0.00289887	-0.000164909	-0.0021366	0.0027555	0.00315169	-0.0011553	0.00797028	-3.11893e-05	0.0253061	-0.000136958	0.0772483
	0.0733611	-0.0013043	-0.00132997	0.0145992	-0.00132123	0.00277265	0.000790364	0.00511124	-0.000295476	4.56125e-05	0.0067715	0.00143592	0.0244187	0.000386011	0.0597327
	0.0263705	-0.00309696	-0.011092	0.00489235	-0.00475316	-0.00317049	-0.00362644	-0.00345607	-0.0126166	-0.00300426	0.00590827	0.000406147	-0.00245729	-0.000484239	0.0506261
	0.0390439	0.0211601	-0.00288805	0.016528	-0.00420189	0.000486681	-0.000411596	0.00507413	0.00619734	0.00922962	-0.00822248	0.00086048	0.0277117	3.84884e-05	0.0742933
	0.0824563	-0.00184238	0.00472474	0.00699536	0.000690373	0.000291212	0.00137716	0.00572512	-0.00222481	-0.00145313	0.00659312	0.000752981	0.0244499	0.000559496	0.0463853
	0.0394644	0.00279896	1.66699e-05	0.014455	-5.56111e-05	-0.00173621	0.0049232	0.00329289	-0.00103879	-0.000631826	0.00825208	0.000293011	0.029459	0.000157918	0.0799269
	-0.0156092	0.0565972	-0.0027266	0.0161993	-0.00439894	0.000450104	0.00217353	0.0018662	0.00106498	0.0143551	-0.00363059	0.000672689	0.0284943	0.00156124	0.066605
	0.0373273	-0.000162068	0.000105541	0.0163121	0.000258003	-0.00165548	0.0026686	0.00279187	-0.000454064	0.000106835	0.00347302	0.000193723	0.0281123	-0.000264016	0.0759288
	0.0752505	-0.00403961	-0.00184929	0.0189104	-0.000996433	0.000607667	0.00579313	0.00192987	0.00556522	0.00104544	-0.00659965	0.000149667	0.0202085	-0.00116871	0.0571995
	0.0754145	-0.00323085	-0.00276303	0.00838033	-0.00117492	-0.000649856	-0.000150886	0.00266852	0.00141566	-0.00274384	0.00702846	0.00131518	0.0124331	-0.000229322	0.0561268
	-0.0145616	0.0449772	-0.000643974	0.0091174	-0.000773267	-0.000861576	0.00154737	0.00189949	0.00228898	0.0116161	-0.0102722	0.000538603	0.0304682	0.00120939	0.06289
	0.0353557	0.0213979	-0.00390387	0.021975	-0.000576744	-0.00160285	0.0047348	0.000976894	0.00545805	-0.00117297	0.00817091	0.00130582	0.0220805	0.000349862	0.0815226
	0.0158137	-0.00152873	0.027674	0.0010646	0.00174426	0.000482102	0.00191772	0.00941613	-0.000246618	0.0179863	0.0038455	-4.74702e-05	0.0252632	0.0021615	-0.0367048
	0.0955895	0.00194777	0.0231465	-0.00614127	0.00267005	-0.000230701	0.0027838	0.00652144	-0.000248376	-0.00248533	-0.00483282	-0.00253121	-0.00260507	-0.000609385	-0.0307804
	0.104302	0.00029577	0.0247527	-0.000733211	0.000989189	0.00144015	0.00407744	0.0080854	0.00465981	0.0152664	-0.000652818	0.00116968	0.0178694	0.000494626	-0.0257252
	0.0345054	8.74697e-05	0.0119117	-4.49554e-05	0.00073746	0.00440009	-0.00763963	-0.000688453	-0.00446984	-0.00153232	0.00172107	0.00124142	0.00953288	-8.0651e-05	0.0485782
	0.0740434	-0.00433759	-0.000455703	0.00404439	-0.00135086	0.000372402	0.00372485	0.000405305	0.000308047	0.00852649	-0.00558759	0.000251941	-0.0102395	-0.0013419	0.0485146
	0.0734553	-0.00385852	0.00300996	-0.00275227	-0.00785575	-0.000577649	0.00132532	-0.00670395	-0.00186858	-0.00141406	0.00146869	0.000623988	0.0155587	-0.000659626	0.0420771
	0.0562847	-0.00212669	0.0118901	-0.00216329	-0.0011566	0.000491439	0.0049731	-0.00276075	0.00539619	0.00791877	-0.00858972	-0.00124043	-0.0054399	-0.00158302	0.0520921
	0.076841	-0.00306303	0.0164618	0.000926892	0.00445266	-0.000564631	-0.000284479	-0.00613571	0.00379975	0.00644403	0.00367979	0.00197935	0.0251389	-0.000573788	0.0483886
	0.0722152	-0.00537865	0.0123979	-0.00427308	0.000146577	-0.00173451	-5.35682e-05	-0.00238205	0.0022221	0.00854573	-0.00964114	-0.00144668	-0.0567931	-0.00412508	0.0208721
	0.0539301	-0.00460761	0.00833991	-0.00167459	-0.00176537	-0.00186217	-0.0160356	-0.0184031	-0.00215318	0.00202642	-0.0109885	-0.00179865	0.0199024	-0.00574867	0.032315
	-0.0199994	0.00556499	0.0193203	9.93192e-05	0.00754063	7.72036e-05	-0.00186659	0.00597946	0.000128549	0.0191778	-0.00723021	0.00160253	0.0254233	0.000863023	-0.0578789
	0.0780188	-0.0104722	0.0093791	-0.000279858	-0.00165685	0.0012636	0.000438522	-0.00530001	0.0011263	-0.00265395	-0.00389333	-0.000129197	0.0267597	0.00144042	0.0467806
	0.0671716	-0.0121303	0.0091425	-0.00250392	-0.00269019	-0.00176568	-0.00142905	-0.00733033	-0.000498055	-0.00409631	-0.0101372	-0.00125833	0.0212516	-0.00539471	0.0409682
	0.0575889	0.000278414	0.0103473	-0.000617379	-0.0017279	-0.0018797	-0.00111554	-0.00543666	0.0015784	-0.000714444	-0.00491003	0.000600461	0.0242974	0.0013452	0.0558433
	0.0694656	-0.00365505	0.0143187	-0.00171971	0.000166178	0.00130363	0.00253901	-0.00130677	0.00171148	-0.000838335	-0.00405756	0.00142429	0.0238453	0.00148033	0.0550005
	0.0809108	-0.00248853	0.0148127	2.31998e-05	0.0115397	-0.00103059	0.000437733	0.00846349	0.00432796	-0.000658394	-0.00376916	0.00032846	0.0253586	0.00127127	0.0500556
	0.074468	-0.000242705	0.0146617	-0.0155948	0.00640551	0.000932532	0.00277184	-0.00286842	0.00597048	-0.000749733	-0.004775	-0.00143838	-0.0232547	-0.000851523	0.0372303
	0.0818049	-0.0165877	0.00344601	-0.000732842	-0.00151112	2.74933e-06	0.00398026	-0.0041201	0.00524965	-0.00327154	-0.00366411	0.00202924	0.0270429	0.000639308	0.0497028
	0.0313033	-0.00544905	0.00220381	-0.00177563	-0.000604331	-0.000982075	0.00445982	-0.00327916	0.00224129	-0.00370584	-0.00642903	-0.0017758	0.0289028	-0.000253763	0.0618864
	0.0396021	-0.00615435	0.0038544	-0.00172822	-0.000989083	-0.00148122	0.00171813	0.00677815	0.00427984	-0.0020359	-0.00981856	0.00104924	0.02732	-0.0010337	0.0686577
	0.0259541	0.00124105	0.00431258	-0.028748	-0.00155171	-0.00104643	0.0045845	-0.00421413	-0.00337184	0.00586427	-0.0104822	-0.0012774	0.0148583	-0.00126899	0.0413461
	-0.0223081	-0.0242575	-0.000819116	-0.0203959	-0.0107451	-0.000616191	0.00505054	-0.00451996	-0.00572354	-0.0057191	-0.00377668	-0.000789141	0.0169876	-0.000425722	0.042535
	-0.0238581	-0.000836574	0.00211576	-0.0356962	-0.000268383	0.000348842	-0.000937842	-0.00727621	-0.00463765	0.0089257	-0.00795777	-0.0022368	0.0173235	-0.00113204	0.029376
	-0.0338237	-0.00523943	0.00250622	-0.0354247	-0.00183583	0.00597528	-0.0175496	-0.00717016	-0.00451581	-0.00148309	-0.00386901	-0.00187713	0.00976261	-0.00274724	0.0165002
	0.0321628	-0.000115864	0.0103185	-0.0241488	0.011499	-0.000592329	-0.00116914	-0.00353164	0.00201031	-0.00331192	-0.00413041	0.000555719	0.014439	-0.000875679	0.049451
	0.029532	0.0126986	-0.00236366	0.0176046	-0.00787683	0.00373476	-0.000938983	0.00431837	-0.00615112	0.00106332	0.00853307	-0.000837608	0.0237444	0.000345889	0.0630477
	0.0598936	-0.00149923	-0.00289407	0.0150829	-0.00237448	0.000195359	0.00378563	0.00268143	0.000294081	-0.0022568	-0.0054576	-0.000330976	0.022715	-0.00180617	0.0677033
	0.0807082	0.000611436	-0.00163778	0.0170992	-0.00429154	0.000554227	0.00510319	0.00558732	0.00275222	0.000240246	0.00573578	-0.00728566	0.0194553	-6.01896e-05	0.0604078
	0.0728326	-0.0030389	0.00123673	0.0119271	0.000100034	0.00367562	0.00162849	0.00604284	-0.000724601	0.00232899	0.00155911	-0.000980234	-0.0600629	0.00089538	0.0291507
	0.0734232	-0.00288071	-0.00280134	0.016497	-0.0046033	-0.00171305	0.000700001	0.00361956	0.00375288	-0.00157942	0.0129104	0.000247082	0.024073	-0.00200168	0.0585721
	0.0794085	-0.00405658	-0.00278628	0.00917293	-0.00663498	0.00049654	0.00467639	0.00575316	0.00416761	0.00868692	0.00383529	0.000233244	0.0252832	-0.00124964	0.0564451
	0.0753271	-0.00687433	-0.00349852	0.0142636	-0.0104668	0.00349518	-0.00545948	0.00430349	-0.00411021	0.00864639	0.00733757	-0.0019549	0.0241513	0.000616861	0.04886
	0.0805358	-0.00314268	0.00342004	0.00648412	0.000141949	0.00374772	-0.00023589	0.00569699	-0.000385959	-0.00109414	-0.00442704	0.000885526	0.0215169	0.000346802	0.0539801
	0.0747386	-0.00206943	-0.00419986	0.0154335	-0.00605432	-0.000761711	0.000431212	0.00433281	0.00015755	0.00711902	0.006313	-0.00312343	0.0212054	0.000763779	0.0566633
	0.0332722	0.00591089	-0.00166262	0.0188693	-0.00371335	-0.000963517	-0.00189764	0.00448109	0.00391824	-0.0023018	0.015928	-0.000612625	0.0239265	0.000452726	0.0706226
	0.0397994	0.0074718	9.63666e-05	0.00654974	-0.00192212	-0.000149424	0.00617476	0.00722618	0.00512773	0.00735128	0.0152541	0.000460216	0.0237815	0.000166101	0.0665612
	0.0779935	0.000684531	-0.0032906	0.0163042	-0.00450738	-0.00103068	-0.000821463	0.00598132	0.00552103	-0.00295982	0.0131353	-0.000899934	0.0211308	-0.000399019	0.0583375
	0.0569364	-0.000356454	0.00141919	0.0167918	-0.000844753	0.00328221	0.00252445	0.0077447	0.00274548	0.0098446	0.00699551	0.000425069	-0.060818	0.00152432	0.0472244
	0.0309384	0.0202567	-0.00426631	0.0169247	-0.00574711	0.00210408	-0.00177693	0.00478483	0.00400819	0.0088636	0.00741296	-0.000742353	0.0251901	0.000757835	0.0753057
	0.0260554	0.031905	-0.0125359	0.0185718	-0.0100084	0.00367439	0.00564758	0.00276559	0.00221458	0.0116217	0.00618999	0.000548551	0.030867	0.000113654	0.0821466
	0.0256109	-0.000366339	-0.0058972	-0.000815349	-0.00144655	-0.00240501	-0.00217059	0.00254404	0.00278476	0.000431508	0.00824384	0.000461671	0.0247268	-0.000198726	0.0657098
	0.0543649	0.000305173	0.002286	0.00862563	-0.00118894	-0.00215827	0.000131199	0.00196521	0.000383325	0.00331391	0.00673076	-0.000107452	-0.0726509	0.00102253	0.0437927
	0.0270089	0.0158339	0.000375513	0.0219189	-0.00571364	0.00340858	0.000450617	0.00403712	0.00213381	0.00396759	0.0074149	7.63666e-06	-0.0695109	0.000969335	0.0423138
	0.074278	0.000972905	-0.00131074	0.0175234	-0.00624792	-0.00169667	0.000743802	0.00167775	0.000242724	0.00431091	0.00656295	0.000272856	-0.0671656	0.00122159	0.0329928
	0.03772	0.0166271	0.0130979	0.00154237	0.0127164	-0.000901128	0.00632386	0.00952824	0.00470836	-0.00407543	0.00769244	-0.00186565	0.0337513	0.000108482	0.0722653
	0.0357766	-0.0012302	-0.00283052	0.0153388	-0.000474541	-0.00213863	-0.00171072	0.00462811	-0.000552727	-0.000684668	0.00257191	-0.000342603	0.021374	-0.000272607	0.0686175
	0.0413388	0.0057182	0.00416591	0.00358305	-0.000361647	-0.00157019	-0.00179013	0.00697072	0.00213231	0.000451145	0.00674463	-0.000920613	0.0249561	-0.000409884	0.0622593
	0.0329364	0.0217618	-0.00152783	0.0162876	-6.13334e-05	0.000583583	-0.000316883	0.00584665	0.00162757	0.00137999	0.00790009	0.000762197	0.023265	0.000378003	0.0735734
	0.020407	-0.00669024	-0.00878042	-0.00809165	-0.00309763	-0.00290874	-0.00415898	-0.0385759	-0.00436026	-0.00440743	-3.88941e-05	-0.00705316	0.0089363	-0.00142276	0.0546921
	0.0583933	0.00577596	-0.00332193	0.0180703	-0.000927994	-0.00127405	-0.000727472	0.00221849	0.0025872	-0.00360123	-0.00712428	0.00117763	0.0240018	0.000650827	0.0780795
	0.0743018	0.00245332	-0.0039515	0.0203377	-0.00375632	0.000143256	0.000468894	0.00233913	0.000614735	0.000621886	0.00677639	0.00160343	0.0128203	0.000459453	0.0617642
	0.0571724	0.00702143	-0.00197753	0.0182701	-0.000501206	-0.000138624	-0.0108186	0.000696383	0.00227135	0.00184963	0.00750228	0.000835318	0.0214324	0.000618712	0.0683049
	0.07702	-0.00125245	-0.00358716	0.0179599	-0.00355362	-0.00129851	-0.00264538	0.00132518	0.00307366	-0.00248431	-0.00707873	0.000219528	0.0237852	0.000275503	0.0659273
	0.0746146	-0.00106239	-0.00594615	0.0215289	-0.00433201	0.000105028	0.00565608	-0.0183392	0.00189251	0.000737767	0.00459158	0.00060297	0.0197505	0.000728429	0.0598972
	0.0654626	0.0014384	-0.00478184	0.0177651	-0.00447272	2.54308e-05	-0.00119067	-0.00176674	0.00312662	0.00831872	0.00178215	-0.00439049	0.0236786	-0.000499778	0.0616006
	0.0703328	-0.00329251	-0.00475243	0.0169694	-0.00304778	7.2034e-05	-0.00170119	-0.0212947	0.00329522	0.00324091	-0.00143479	0.0014373	0.0162411	-0.000777202	0.0548959
	-0.0119656	0.0354776	-0.0039252	0.0169292	-0.00258556	0.00628138	-0.018561	-0.0169576	0.0050273	-0.00218748	-0.00373363	0.00083561	-0.00458495	0.00148073	0.0512864
	0.0292624	0.020549	-0.00360658	0.0216812	-0.00271469	-0.000631539	0.00687454	-0.00583069	0.000707984	0.00839469	0.000247098	0.000194804	0.0190048	-0.000918808	0.0760348
	-0.0083375	0.0393454	-0.00428361	0.0193545	-0.00495526	0.0059414	-0.000451007	-0.0163094	-0.000663744	0.0147298	-0.00405868	-0.00191904	0.00112909	-9.73938e-05	0.0560631
	0.0657771	0.00224463	-0.00634317	0.0223173	-0.00391202	-0.000350802	-0.000872639	-0.0243496	0.00360159	-0.00184065	0.0110965	0.000123509	0.0186464	0.000541887	0.0552089
	0.0639507	0.00331199	-0.00643749	0.0216302	-0.00437919	-0.00170838	-0.00147696	-0.0230474	0.00195058	0.00922928	-0.00284034	0.00127479	0.014366	0.000806051	0.0622369
	0.0716533	-0.00156784	-0.00381836	0.0203055	-0.00520278	-0.00120997	0.00441582	-0.0193054	0.00181007	0.00866318	-0.002829	0.000626486	-0.00385169	0.000410445	0.0556268
	0.0240763	-0.00771738	0.0124857	-0.00587391	-0.010122	-0.00101273	0.00217306	-0.00685547	0.00308258	-0.00248428	0.0143737	-0.00229395	0.0169915	0.00018648	0.0511563
	-0.0195707	0.0384516	0.0154416	-0.028784	-0.00202524	1.19573e-06	0.00217278	-0.00279387	0.00156801	0.0164429	-0.0051196	0.00145249	0.0211374	-0.000911159	0.0460277
	0.0278625	0.0233847	0.00606455	-0.00295116	-0.0121296	-0.000629004	-0.001299	-0.00751511	0.00415757	-0.00395599	0.00666619	-0.000612858	0.0283128	0.000143458	0.0609054
	0.0793944	-0.00454431	0.00282521	-0.0264203	-0.0042496	-0.000999233	-0.00118044	-0.00746112	0.00146741	-3.05065e-05	-0.00428012	0.00109076	0.0127871	-0.00189127	0.0384751
	0.0302056	0.00707212	0.00200934	0.0153164	0.00073255	9.84083e-05	0.00651193	0.00509448	0.0048694	0.00908673	0.0139747	0.00154277	0.0260904	0.000949618	0.0583847
	0.022152	0.0324348	-0.00100671	0.0137836	-8.63665e-05	0.000101621	0.000233096	0.00427142	0.00499901	0.00105175	-0.00486925	0.00155705	0.0300375	0.00152115	0.0564571
	0.0239088	0.0192519	-0.00129214	0.00641104	-0.00274298	0.000554092	-0.000488947	0.00389894	-0.000839773	-0.00309728	-0.00610708	0.000581593	0.0283589	-0.0014272	0.0540201
	-0.0203094	0.0322823	-0.0010595	-0.00310157	-0.0002941	-0.00122419	0.00238237	0.00117874	0.00283275	-0.000124264	-0.00363228	-0.00246354	0.0207099	0.00100107	0.052381
	0.0214856	0.00935188	-0.0038412	-0.00386299	-0.00123691	-0.00270762	0.00151109	-0.000284286	-0.0014	0.00728963	-0.00536351	0.000210507	0.0198363	-0.00135422	0.0469277
	-0.0178394	0.0289571	0.000637575	-0.00247191	-0.000222441	-0.00268185	-0.00239914	-0.00070596	-0.00121549	-0.00503777	-0.00321003	-0.000723762	0.0269211	-0.00268824	0.0551804
	0.0284477	0.0056677	-0.00518356	0.00171106	-0.00647862	0.0051716	-0.000929989	0.0017909	0.00103354	-0.00291116	-0.00669705	0.00017561	0.0220848	-0.00108893	0.0494625
	-0.0175802	0.0382139	-0.00232239	-0.0025509	-6.56295e-05	-0.00159633	0.000435219	0.0014231	-0.000925528	0.000162018	-0.00261345	0.000504102	0.0250596	-0.00180674	0.0574545
	-0.00741399	0.0384721	-0.000438765	0.00978037	0.00130084	0.000780376	-0.0016299	0.000374512	-0.000408344	0.0159924	-0.00373074	0.00138439	0.0359158	-0.001727	0.0632192
	0.0805804	-0.000176166	-0.0019826	0.00344412	0.000236673	-0.000924597	0.000735423	0.00451558	-0.000159728	-0.00076123	0.00381963	0.0013525	0.0130151	-0.000190304	0.0575399
	0.0147065	0.00260313	-0.00172248	-0.00265457	-2.08577e-05	0.00509469	-0.000731825	0.00228751	-0.00227874	0.0112109	-0.00632809	-0.00340029	0.0237233	-0.00124257	0.0506682
	0.0221939	0.0195333	-0.000570889	0.0103535	0.000940154	-0.00200183	0.000440317	0.00120683	-0.00102898	0.011053	-0.00422993	0.00014302	0.023244	-0.00135415	0.0608617
	-0.0107226	0.0382594	-0.00168112	0.0072626	0.000544672	-0.00144831	-0.00105113	0.000757867	0.000975655	0.0140524	-0.00430844	0.000677479	0.0361106	-0.00155106	0.0661098
	0.0137908	0.00146201	-0.00116546	0.00564973	-0.00135409	-0.00267085	0.00332543	-0.00172116	-0.000496106	0.0116722	-0.00554895	0.00123143	0.000649278	-0.00137436	0.0479336
	-0.00330824	0.0331043	-0.000235066	0.0195079	0.00117582	-0.000555679	0.00488682	0.00199715	0.00302923	0.000336019	0.0166232	0.00138384	0.0281443	0.00183777	0.0628102
	-0.0128701	0.054136	-0.00201983	0.0163365	0.00167161	-0.00193343	0.000322977	0.00231686	0.00376499	0.0172459	-0.0038733	0.000822187	0.0340583	-0.000614824	0.0605781
	-0.0110714	0.0142915	0.00137966	0.00243499	0.000535622	0.0073996	0.00588452	0.000869003	0.00190436	-0.00555793	-0.00488029	0.00344326	0.0238421	0.00102801	0.0544716
	-0.00930903	0.0372512	0.000207843	0.0185267	0.00064983	-0.000496541	0.00560679	0.00043752	0.00150357	-0.00226476	0.000544346	0.000847786	0.0315577	0.00227581	0.0616368
	0.0355367	0.000485222	0.00200214	-0.00357006	-0.000216546	0.00679958	-0.000767518	-0.00452009	0.0016827	-0.00229053	-0.00716037	0.000445567	0.0208171	0.00127863	0.0586464
	-0.0233021	-0.000106496	-0.0028313	-0.0216267	-0.000218949	-0.00263618	-0.00172629	-0.00226897	0.000376449	-0.0065628	0.00637656	0.00011393	0.0232852	-0.00210158	0.0491117
	-0.0314303	0.0281176	-0.00116446	-0.0305232	-0.000279691	-0.00182341	0.000305576	-0.00971636	0.00303715	-0.0153281	0.00533162	-0.000246711	0.0207395	-0.00220328	0.0443288
	-0.0256953	0.00138113	-0.0014681	-0.03647	0.000339227	0.000571471	0.00227156	-0.0032565	-0.00237895	-0.00399029	-0.00270069	0.00090234	0.018957	-0.00044674	0.0447887
	0.0496481	-0.00381861	0.00316653	-0.00034189	-0.000372923	0.000151283	0.00515924	0.00506078	-0.00810008	0.00391036	-0.00688968	0.000888543	0.0265857	0.000537398	0.0597884
	0.0603707	-0.0019145	0.00484425	0.000634361	-0.000252032	-0.000609291	-0.000211923	0.00514919	0.00100888	-0.0109439	0.0076099	-0.000189784	0.0251079	0.0010861	0.0609378
	0.059941	-0.00501007	0.00309875	-0.000407257	-0.00126294	-0.00158434	0.00196753	-0.00767521	-0.00717618	0.00409175	-0.00676438	0.00150419	0.0181683	0.000741223	0.0455195
	-0.0225144	-0.00954779	0.00287636	-0.00342044	0.000926334	-0.000399955	0.00361344	0.00135006	-0.00362746	0.00490225	-0.00674946	0.000790459	0.00341287	-0.000273768	0.0587347
	0.0318319	0.0215384	0.00576045	-0.000198662	0.000907898	-0.00128044	-0.000627339	0.00187576	0.00383148	-0.00587815	0.00971666	0.000967767	0.0285986	0.000935986	0.0645443
	0.0655106	-0.0199442	-0.0021561	-0.000549012	-0.000694856	0.00384906	-0.0073924	0.00438371	-0.00709117	0.00581764	-0.00687522	0.00107067	0.023389	0.00110474	0.0449431
	-0.0300996	0.00666524	0.00112617	-0.000193409	-0.00158821	-0.00130512	-0.00175195	0.00422447	0.00580312	-0.0105919	0.00808361	0.00226463	0.027522	0.000180668	0.0562314
	0.0153901	-0.00804608	-0.00577271	-0.00968578	-0.0124213	-0.00218496	-0.00369618	0.00352654	-0.00979987	0.00254513	-0.00786286	-0.000587291	0.019713	-0.000810132	0.0539374
	0.0606498	-0.00509448	-0.00274984	-0.00121106	-0.000962926	-0.00046386	-0.00150384	0.00565106	-0.00930728	0.00361865	-0.0059971	0.000261545	0.0192634	5.56513e-05	0.0501422
	0.0697361	0.000195946	0.00326999	0.00097913	0.000776457	-0.000900762	0.000403709	0.00557844	0.00011336	-0.0024922	0.0155334	0.000198262	0.0273893	0.000941521	0.0576188
	0.0122321	-0.00764915	-0.00267154	7.0082e-05	-0.00107184	-0.00148059	-0.0025035	0.00446012	-0.00177752	0.00397964	-0.00686478	0.000369872	0.0225893	-0.00049042	0.0597827
	-0.0204163	0.0142306	-0.0037079	-0.00117077	-0.00267657	0.00171184	0.00508607	-0.000513534	0.00256516	-0.00649933	-0.0050779	9.15827e-05	0.0306273	0.00125878	0.0634382
	0.0612009	-0.00318565	-0.00637811	-0.00344391	0.00345309	0.00183265	0.00312745	0.00538401	0.00112487	-0.00487053	-0.00125998	0.000398067	0.0185712	0.00059504	0.0528217
	-0.0106834	0.0407863	0.00874583	-0.000818242	0.0015053	0.00997845	0.000388046	-0.000983743	0.00269296	0.0171267	-0.00270704	0.00186999	0.0365902	0.00106245	0.0526623
	-0.0176869	0.0142171	0.0035944	-0.00252297	-0.00433784	0.00844436	-0.00029838	-0.00245072	-0.00276714	-0.00507396	-0.00517367	-0.00103528	0.0291711	0.00130373	0.0466538
	0.0286301	0.0141813	0.0169766	-0.0163482	0.0156861	-0.000320193	0.00701453	0.00135033	0.00161659	0.0141409	0.00445667	0.00175371	0.0103796	-0.000776808	0.0357897
	0.031676	0.00447009	-0.00494359	0.00854036	-0.00631716	0.000415242	-0.00107883	0.00409774	-0.000586493	0.00808184	0.00686325	-0.00361561	0.0237218	-0.000616589	0.0691557
	-0.0118372	0.0424414	-0.00125208	0.0166125	-0.00286266	-0.000480403	0.00627107	0.00191363	0.00162264	0.016922	0.000225259	0.000999845	0.028299	-0.0010083	0.0760273
	0.0780827	0.000476827	0.0164377	-0.0160489	0.0159868	-0.000286317	0.00142182	0.00497504	0.000921294	0.00909496	-0.00277031	0.00132329	0.02445	0.000580773	0.0508456
	0.0356789	0.00485833	0.00333452	-0.00188134	-0.00033502	-0.000847887	0.00117051	0.00886052	0.00333243	-0.00388809	-0.00888733	-0.000493824	0.0270491	0.00144827	0.0677522
	0.0450888	0.00532333	0.0113241	0.00074247	0.00571298	-0.00204347	-0.000732866	0.0057267	0.000758855	0.00743929	-0.000905106	0.00130879	0.0274434	-0.000252933	0.0654544
	0.030213	0.00390525	0.0131073	-0.000423136	0.00555343	-0.000696295	0.00593793	-0.000400056	0.00286137	0.0105274	0.00513421	0.00085234	0.0294793	-0.000427021	0.0644333
	0.0751222	-0.00272981	-0.000142114	0.00889615	0.000759968	-0.000919421	0.00213477	0.00406877	0.000146028	0.00550238	-0.00221759	0.000715612	-0.0598661	3.68438e-05	0.0378356
	-0.0155799	0.0361179	0.00503297	0.00532598	0.00789559	0.00208711	0.000593846	0.0079468	-0.000525395	0.00212844	0.00548729	0.00113009	0.0267824	-0.00099518	0.0772789
	0.0262545	-0.00525766	-0.001925	0.00758816	-0.000845528	2.21431e-05	-0.00174207	0.00810558	-0.000298227	0.00797565	-0.00114633	-7.09686e-05	0.0251821	-0.000918184	0.0719268
	0.032577	0.0016564	0.00202043	-0.00158225	0.0049592	-0.00157344	0.00152286	0.00689508	-0.00108499	0.00552854	-0.00448328	0.00112025	0.0276837	-0.0010142	0.0734903
	0.0700206	-0.0104763	0.00210435	0.000121012	0.00491612	-0.00177856	-0.00238795	0.00677238	-0.00049867	0.00675329	-0.00109309	0.000748903	0.0262466	-0.000639511	0.0638412
	0.0804929	-0.0069812	0.00280719	0.00510491	0.00483195	0.000139452	0.00452546	0.00742242	0.000743679	0.00720409	0.00277111	0.00146521	-0.00266527	0.000580185	0.0592273
	0.040138	0.00532231	0.00576934	4.26755e-05	0.00536413	-0.000537674	0.00168654	0.00678682	0.00103655	-0.00665251	-0.00451114	0.000508249	0.0315451	-0.000660885	0.076867
	0.035603	0.00519303	0.0035997	0.000100532	3.34805e-05	-0.00109972	0.000402923	0.00683434	-1.2619e-05	-0.00259921	-0.0104484	0.000261429	0.0281157	-0.00247496	0.0737125
	0.0817419	-0.00401552	0.011159	0.00230907	0.0134065	-0.000643477	0.00174954	0.00600173	0.00100324	-1.27858e-05	0.00559374	0.00154002	0.0272164	5.78708e-05	0.0575724
	0.0803743	-0.00396086	0.00530116	0.000904528	0.0141574	-0.00151602	-0.000347742	0.00730628	0.0020462	-0.00622669	-0.00632262	0.000492605	0.0309131	0.000126384	0.0607221
	0.0704827	-0.0162853	0.000947459	-0.00177746	-0.000371284	-0.00111677	-0.00301445	0.00642667	-0.00130799	-0.00374403	-0.00939037	0.000563951	0.0240307	-0.00166862	0.0551237
	0.0605472	-0.00343977	0.00119506	0.00295331	-0.0010815	-0.00118827	-0.000232145	0.00449867	0.00216293	-0.00350148	-0.00749149	-9.70441e-05	0.0264581	-0.000213256	0.0737363
	0.0831801	-0.0126789	0.00582315	0.000625495	0.0152758	-0.000501636	-0.000461796	0.00687948	0.00354267	-0.00224813	-0.00376995	0.00117975	0.0310508	0.000306739	0.0662304
	0.0753924	-0.00342103	-0.00109119	-0.000283883	-0.000625292	5.40263e-05	-0.000599815	0.00570569	0.00401275	0.00284874	-0.00499679	0.00127307	0.0254737	-4.23671e-05	0.0556643
	0.0360229	0.0246384	0.00608729	0.000318277	0.000832475	-0.000911377	0.00106317	0.00619967	0.000642177	-0.00292798	-0.00762087	0.00132416	0.0347508	-1.68355e-05	0.07462
	0.0367805	-0.00605459	0.00239951	0.00323331	0.000443834	-5.52615e-05	0.00492675	0.00634331	0.00018055	0.00813896	0.00415228	0.00119433	0.0276949	-0.000962237	0.0717224
	0.0593742	-0.00161758	-0.000505073	-0.00264911	-0.00116635	-0.000110785	-0.00037693	0.00733974	-0.000637079	-0.00388957	-0.00539726	-0.000922123	-0.00206866	-0.0014994	0.0640079
	0.0535609	0.00155653	0.0110047	0.000238431	0.0162581	0.00492642	-0.0090687	0.00866076	0.00358507	-0.00153797	-0.00397713	0.00117571	0.0225339	0.00177348	0.0607367
	0.0296869	-0.00728514	0.00343662	0.00278176	0.000537445	0.0017595	-0.000818196	0.00454465	-0.00768495	0.00717653	-0.00855736	-0.00121874	0.0206897	0.000729922	0.0547606
	0.0750618	-0.00460811	0.0028202	-0.00010122	0.00725714	0.00379332	0.00306103	0.00701058	0.00138643	-0.00166314	-0.00382364	0.00142993	0.0265075	0.00142154	0.0582548
	0.0645706	-0.00331333	-0.00282185	-0.00238595	-0.000446281	0.00209661	-0.0092192	0.00524059	-0.00824305	-0.00288635	-0.00484749	-0.000942893	-0.00305963	0.00160872	0.0424875
	0.0674803	-0.00240295	0.000513544	-0.0037424	-9.07563e-05	0.00511101	-0.00891546	0.00725256	-0.00581401	-0.00300727	-0.00477881	0.00163353	0.0226713	0.00143218	0.0399747
	0.0672842	-0.00044233	-0.00369293	0.00262785	-0.000803859	0.000965274	0.000558582	0.00403759	0.0014506	0.000621798	-0.00457621	0.000877465	0.0217902	0.000850271	0.0649738
	0.0298941	-0.00609156	-0.00453611	-0.00312513	-0.000816457	0.0039935	-0.000667722	0.00273312	0.00435148	-0.000690969	-0.00257714	0.000619932	0.0193401	0.00120443	0.0712359
	0.0656073	-0.00700499	-0.000789067	-0.00305603	-0.000360243	-0.00173063	-0.00447108	0.00564597	-0.00380545	-0.000930678	-0.00527626	-0.000120424	-0.0526241	0.00156067	0.0367579
	0.0610262	-0.0407063	-0.00369059	-0.00188841	-0.00216031	0.002324	-0.00933039	0.0038401	-0.00396653	-0.0015943	-0.00527023	-0.000743312	0.0171263	0.000793288	0.0473729
	-0.0245994	-0.00910617	-0.00273506	-0.00217194	-0.00107361	-0.000652202	-0.00165247	0.00215483	-0.00483798	0.00745698	-0.00427161	-0.0025501	0.0134623	0.000849923	0.0586697
	0.0227254	-0.00357988	-0.00156976	-0.000387846	-0.00304137	-0.000102439	0.00175989	0.00288919	0.0042086	-0.000603238	-0.00487191	-0.000213472	0.0271109	-0.00138105	0.0768383
	-0.0223766	-0.00779804	0.00327904	-0.00494566	0.00071077	0.00682298	-0.00792535	0.000769732	-0.00281214	0.00109115	-0.00434561	-0.000139364	0.0230773	0.00208386	0.0542063
	0.0601152	-0.0487246	-0.00343986	-0.00402809	-0.00195977	0.00452086	-5.09116e-05	0.00162811	0.0032498	-0.00185133	0.00272163	-0.00148314	0.0158161	0.00104746	0.04971
	0.0240635	-0.00235724	-0.0035364	-0.00255984	-0.000668812	0.000556529	-0.00156267	0.000778016	-0.00923453	-0.000543184	-0.00438238	0.000148653	0.0260962	0.00117308	0.06928
	-0.0174712	0.0152363	-0.00312547	-0.00268011	-0.000176803	-0.00152095	-0.00584778	-0.0176529	0.00282279	-0.00316574	-0.00519609	0.000458183	0.0169456	-0.00289603	-0.0510502
	0.0259359	0.0283172	0.00468432	0.000443841	-0.000164905	0.0071924	-0.0010994	0.00141587	-0.00530316	-0.00171568	-0.00392792	0.00046094	0.0299661	0.0037058	0.0553291
	0.021222	-0.00174312	0.0110917	-0.00237496	-0.000917104	0.0010151	-0.00103659	0.00111047	-0.0059712	0.00926188	-0.00519975	-0.000196279	0.0281494	0.00134058	0.0421989
	0.0375883	-0.0030557	-0.00283428	-0.00179132	-0.00376257	0.00360332	0.00406207	0.00405164	-0.00901765	0.00645912	-0.00401237	-0.00252914	0.0258088	0.000704544	0.0594785
	0.0791832	-0.00396686	0.0151991	-0.00164528	0.0142316	0.00133519	0.000464658	0.00565763	0.0014487	0.000756804	0.00384666	0.00041509	0.0278362	0.00147925	0.0464573
	-0.00656035	0.053861	-0.00113617	0.00038612	0.00935311	0.000714465	0.00715223	-0.0212996	-0.00570545	0.0128395	-0.00221598	0.00150005	0.0396869	0.00058305	0.0623013
	-0.0165921	0.0107324	0.00958893	0.00265181	0.00176024	0.0122331	0.00111722	0.0112983	0.0038577	0.00517777	0.0059466	0.00837683	0.0278258	0.00272364	-0.0405353
	0.107987	-0.00572537	0.0300195	-0.00362949	0.0118836	0.00912566	0.0010216	0.00899315	0.00198321	0.00550408	0.00446899	0.0053171	0.0157801	0.00221568	-0.0261071
	0.108423	-0.00740932	0.0313081	0.00127969	0.0126342	0.000656709	0.000767705	0.0117101	0.00027617	0.0156935	0.00301913	0.000951883	0.0215479	0.00160333	-0.0320532
	0.0890546	0.000144684	0.0226208	-0.000711346	-0.000157136	0.00775942	0.000117818	0.00804003	0.00211702	0.0104206	0.005156	0.00406554	0.0194401	0.00125821	-0.0312555
	-0.0141429	0.0305241	0.010998	-0.00273122	-0.0178572	-0.00246715	0.000179126	0.00248687	-0.00878349	0.0121946	0.00423836	-5.35529e-05	-0.0228241	0.00103046	0.0375045
	0.0558559	-0.00064309	2.11178e-05	-0.0046664	0.000134165	-0.000296197	0.00109556	-0.00471483	0.00209917	-0.00554225	0.0132317	-0.00091931	0.0138403	-0.00168672	0.040232
	0.0505677	0.00192573	-0.00186795	-0.0038811	0.000854219	-0.00167134	-0.00904902	-0.00246628	-0.000818075	0.00670426	-0.0100054	0.00103437	0.00703753	2.53249e-05	0.0399466
	0.0177639	0.00434931	-0.00505535	-0.00469307	0.000631194	-0.00201467	-0.00138003	-0.0143504	-0.00645987	0.00898782	-0.00891274	-0.000243743	-0.00308216	-0.00121204	0.0436837
	0.0119035	-0.00107373	-0.00144437	0.000758189	-0.00132385	-0.00216932	-0.00320348	-0.030804	0.00155996	-0.00730694	-0.00552351	-0.000810639	0.0129032	-0.00151113	0.0425167
	-0.00366368	-0.00994556	-0.00354489	0.00132338	-0.000305103	-0.00341621	-0.0198674	-0.0444807	-0.00117127	-0.00700081	-0.0117703	-0.0202332	-0.0144441	-0.00189641	0.0232077
	-0.0196369	-0.00639481	0.00801494	-0.00874902	0.00562373	-0.000380287	0.00268685	-0.0015127	0.00310929	0.00721976	-0.00429858	-0.00131862	-0.01876	0.00181919	-0.0251124
	-0.0222479	-0.0287748	-0.00183726	-0.0100335	0.00526407	-0.000388037	0.00259512	-0.00470214	0.0019684	0.0069009	-0.0053741	0.00660304	-0.00888767	0.000525242	-0.0665601
	-0.0191402	-0.0210335	-0.00529663	-0.00967637	0.00298034	0.000135783	-0.000259721	-0.00200935	0.00251761	-0.00441652	-0.00328165	0.00111072	-0.0188929	7.46668e-05	-0.034906
	-0.0231501	-0.00836703	0.000704888	-0.0099965	0.00396927	-0.00371777	0.00189932	-0.0033464	0.00051212	0.00752573	-0.0089382	-0.00101032	-0.0206917	0.00144817	-0.0332984
	-0.0176477	-0.00518349	-0.00340091	-0.00935952	0.0038743	-0.00246168	0.00193762	-0.00243766	0.00261192	0.00855811	-0.00704371	-0.00150621	-0.0184936	0.00157065	-0.0315372
	-0.0141684	0.00756814	-0.00143633	-0.00943796	0.0035818	0.00275001	0.00254888	-0.00183262	-0.00209922	-0.0028933	-0.00524614	0.00326293	-0.0207061	-0.000833679	-0.0247981
	-0.021216	-0.0194788	-0.00778379	-0.00945724	0.00395816	-0.0034139	0.0030554	-0.0033392	-0.00291034	-0.00423427	-0.0061685	-0.00159864	-0.0212383	0.000163617	-0.0327629
	-0.00664451	0.045723	0.00751159	-0.00349386	0.00196605	-0.00145024	0.00581388	0.00160892	0.00340102	0.0149239	-0.0026791	0.00299112	-0.0268342	0.000383327	-0.0255207
	-0.0490538	0.0166067	-0.0447712	-0.0158032	-0.0141122	-0.00675316	-0.00165288	-0.00537805	-0.0019427	-0.0173452	0.00270475	-0.002531	0.00846674	-0.00336067	-0.0414661
	-0.0149041	-0.00376302	-0.00936484	-0.00583574	0.000170349	-0.00488812	0.000541996	0.00379249	-0.00450696	-0.0037012	-0.00585924	-0.00100485	-0.0209372	-0.00154972	-0.0297174
	-0.0269049	-0.00782499	-0.00667532	-0.0132258	0.00466739	-0.000490709	-0.000314775	-0.00329686	-0.00263652	-0.00450936	-0.00662028	-0.00142009	-5.04203e-05	-0.00211051	-0.042833
	-0.0222586	0.0108003	-0.00408455	-0.0126677	0.000913547	-0.00276266	-0.00155521	0.00221036	-0.00380754	-0.00470217	-0.00589426	-0.00286261	0.0118462	-0.00531776	-0.0381286
	-0.0135055	-0.00302742	-0.00504739	-0.00938434	0.00407813	0.00119096	-0.00239382	0.00727774	0.00136221	-0.00199162	-0.0050572	-0.000235209	0.019889	0.00431853	-0.0383251
	-0.015211	0.0160218	-0.00489672	-0.0103114	0.00588567	0.0058938	0.000969111	0.00331362	-0.00345477	-0.00410426	-0.00592941	-0.000281297	0.0130848	-0.00394619	-0.0355544
	-0.0237995	-0.00880008	-0.00287496	-0.0160258	0.00527886	0.000958064	-0.000973545	0.000153963	-0.00341668	-0.00574082	-0.00450568	-0.00231794	0.0098841	-0.00405214	-0.029519
	-0.0352056	0.00828479	0.00432576	-0.0152262	0.00304165	-0.00116125	-0.00565007	0.00165237	-0.00381814	-0.00640017	-0.00627027	-0.00296275	0.00953335	-0.00511869	-0.0392829
	-0.0376577	0.00336373	0.00957448	-0.0155552	-0.00132725	-0.00200266	-0.00351894	-0.00478705	-0.00385667	-0.00968041	-0.00986103	-0.0029556	0.00596381	-0.00627163	-0.0381582
	-0.0282185	-0.00337915	0.0155752	-0.0144956	2.86627e-07	-0.00318085	-0.00168856	-0.0013543	-0.00488414	-0.00705634	-0.00493008	-0.0037758	0.00621333	-0.0057738	-0.0319395
	-0.0232011	-0.00546322	0.00424535	-0.0147465	-0.00979839	-0.000374935	-0.00476935	-0.000597543	-0.00399504	-0.00585777	-0.00479989	-0.00127053	0.00516339	-0.00527103	-0.0252975
	-0.0144886	-2.95166e-05	-0.0200417	-0.00938518	0.00568249	0.00198452	0.00195942	-0.00215429	-0.00206438	-0.00369708	-0.00352513	-0.000956254	-0.0213964	-0.000494134	-0.0349433
	-0.0276148	0.0278443	-0.00579507	-0.0108472	0.00147623	0.00401026	-0.0126132	-0.00061339	-0.00304098	0.00850796	-0.00881783	-0.00109944	-0.0342626	-0.00111653	-0.046116
	-0.0100152	-0.00167748	0.0245646	-0.00981057	0.004085	0.00836136	0.0037816	5.14883e-05	-0.000700003	0.0118545	-0.00639429	0.00327293	-0.019679	0.000920177	-0.0273528
	-0.0124419	-0.0198107	0.00181509	-0.0100163	0.00488842	0.0116449	0.00451111	-0.000763649	-0.00235729	0.0118641	-0.00345828	0.00030859	-0.0174868	0.00167789	-0.0138435
	-0.021542	-0.0278119	-0.00787066	-0.0095306	0.00280965	0.00582058	-0.00856726	-0.00503574	-0.00313301	0.00609303	-0.00596823	-0.000685101	-0.024333	0.0008554	-0.038098
	-0.0192384	-0.00740527	0.001152	-0.00846726	0.00481364	-0.00243754	0.000350753	-0.00238492	0.000264874	0.00899078	-0.0048859	0.00156776	-0.0208601	0.00127935	-0.0307875
	-0.00905757	-3.08013e-05	-0.00479455	-0.00867141	0.00516452	0.00705066	0.00242818	-0.00252968	0.00346561	0.0103785	-0.00361067	0.00400258	-0.0214196	0.00225606	-0.0254096
	-0.0191904	-0.00547466	-0.00204362	-0.00379049	0.00337563	-0.00308462	0.00169727	-0.00253963	0.000651472	0.0109788	-0.00281357	-0.00196846	-0.0240586	0.00202934	-0.0284907
	-0.0196914	-0.00273866	0.0227873	0.00155651	-0.0038849	0.00104249	-0.00102389	-0.00221643	0.00147213	0.0134259	0.00279656	-0.000444736	-0.0244284	0.0015156	-0.0199392
	-0.0167381	0.0177809	0.00957692	-0.00203678	0.0034258	0.00223641	0.0073336	-4.07231e-05	0.00479105	-0.00311761	0.0330289	0.000922555	-0.0197309	0.00193265	-0.0182748
	-0.0110393	0.00605632	0.0172826	-0.00827662	0.00623918	0.000676134	0.00368656	-0.00200493	0.00137425	0.00987111	-0.0045562	-0.00117113	-0.0181302	0.000620632	-0.0133358
	-0.0118876	-0.0152485	-0.001668	-0.00109081	0.00182069	0.0097392	0.00307166	-0.00758688	0.00321698	-0.00602342	0.00443518	-0.00080243	-0.0227669	0.000715904	-0.0277639
	-0.0187217	-0.00700617	0.00126719	-0.000980809	-0.00298745	0.00152864	0.00628018	-0.000615026	0.00158689	0.0118104	0.00198643	3.33977e-05	-0.0234088	0.00228398	-0.0311613
	-0.0202882	0.0460405	0.017729	-0.00122849	0.000696546	0.000484431	0.00174283	-0.00352625	0.00167946	0.0190204	0.00231499	-0.00114085	0.0185332	-3.56076e-05	-0.0734915
	-0.0176867	-0.0277512	-0.000778934	-0.00869793	0.0024947	-0.0036233	0.00411184	-0.00188414	-0.000201304	-0.00523262	0.0226232	-0.00226488	-0.0168749	0.00275151	-0.0259678
	-0.0216687	-0.00789766	0.000113994	-0.00907197	0.00402191	5.65093e-05	0.00270362	-0.00318319	-0.00150633	0.00735418	-0.004872	0.000643087	-0.0243469	0.00162503	-0.0327042
	-0.0176805	-0.0276759	-0.00560519	-0.00966804	0.00177479	0.00939688	0.00331845	-0.00124148	0.00160394	-0.0068664	0.0037437	-0.00108889	-0.0186713	8.13073e-05	-0.0302161
	-0.0162553	-0.0249206	-0.00601614	-0.00983002	0.00430337	0.00152075	0.00229283	-0.00293078	0.0021992	0.0100214	-0.00302591	0.000847175	-0.0193335	0.00233638	-0.0322383
	-0.0232689	-0.00873471	0.00337759	-0.0082965	0.0050455	-0.0030539	0.00130042	-0.00272165	0.00116859	0.00910469	-0.00538908	-0.00123843	-0.0250936	0.00230408	-0.0296423
	-0.0209909	-0.0169166	0.00328893	-0.00892276	0.00426238	-0.00172106	0.00103041	-0.00355163	0.00214874	0.0106855	-0.0040048	-0.00064287	-0.0241111	0.00146061	-0.0182541
	-0.0208609	-0.0219738	0.00238787	-0.0106458	0.00375561	-0.00429126	-0.000216512	-0.00197855	0.000468531	-0.0122608	-0.0049126	-0.00220943	-0.0203526	-0.00082203	-0.0161722
	-0.0211461	-0.0255842	0.00480086	-0.00977455	0.00297045	-0.00370895	-0.000256869	-0.00374584	0.00306136	-0.00549975	-0.00526239	-0.00222312	-0.0182472	-0.00226132	-0.0354247
	-0.0205337	-0.0332121	-0.00299336	-0.0109654	0.00458401	-0.00371357	-0.000343732	-0.00558386	-0.00251231	0.00719868	-0.00454322	-0.00146734	-0.0197734	0.0017907	-0.0353023
	-0.0132534	-0.023379	-0.00572226	-0.00549222	0.0043545	-5.33962e-05	0.000114509	-0.000917466	0.00354669	-0.0091998	-0.004585	0.000964762	-0.0167577	-0.000446967	-0.0147178
	-0.0178293	-0.012053	-0.000794681	-0.00828237	-0.000349276	9.00018e-06	-0.000183408	3.46235e-06	0.00384581	-0.00492478	-0.00352948	0.00112628	-0.0227661	-0.000225488	-0.0170506
	-0.0188291	-0.0238229	0.000404221	-0.00909031	0.00469876	0.00115205	0.00233325	-0.00223626	-0.00181384	0.0104348	-0.00360115	-0.000883235	-0.0183023	0.00167617	-0.0160842
	-0.0207031	-0.0337853	0.00300048	-0.0101864	0.0042172	-0.00273383	-0.000135177	-0.00339861	0.00262667	0.00605353	-0.00372653	-0.00130735	-0.0195192	0.0014506	-0.0353276
	-0.0171584	-0.00447262	0.0242927	-0.00863507	0.00492516	0.00225297	0.00450285	0.0003701	-0.00202941	0.0109821	-0.00457394	-0.000763718	-0.0177462	0.00234347	-0.0219993
	-0.0234526	-0.00455672	-0.000540971	0.014475	-0.0112033	0.0082616	-0.00230091	-0.00364164	0.000827231	-0.0120394	-0.00598578	-0.000607995	-0.0563434	-0.00127013	0.0153731
	-0.0219211	-0.00113153	-0.00343793	-0.0160253	0.00083812	-9.58632e-05	-0.00210693	-0.0139805	-0.00265814	-0.00602958	-0.00719383	-0.00205207	0.00811154	-0.00529674	-0.0416856
	-0.0205555	0.019938	0.00636265	-0.00223239	-0.00143222	-0.00355367	0.000628754	0.000529772	0.00209643	-0.0134137	-0.00715592	-0.00342053	-0.0266202	-0.000310403	-0.0249383
	-0.0154987	-0.00288855	-0.00939375	-0.00432113	0.00214032	-0.00397391	0.000938719	-0.000166497	-0.00289647	-0.00550419	-0.00750245	-0.00225905	-0.0266447	-0.00262771	-0.0401183
	-0.0119487	-0.0062204	-0.00945835	-0.00417703	-0.000604783	0.000576427	-0.00649471	-0.00127518	-0.00287969	-0.00484598	-0.010226	-0.00144792	-0.0290241	-0.00264997	-0.0389126
	-0.0168422	-0.00864095	-0.00605558	-0.00388375	-0.0012374	-0.00353418	0.00111609	-0.00447305	0.000972127	-0.00695834	-0.00515368	0.000371548	-0.0275319	-0.00397397	-0.0357826
	-0.0152439	-0.00465772	0.0204462	0.00658724	-0.00776272	-0.00190991	-0.00127361	-0.00707087	0.00194593	-0.00583471	-0.0072976	0.000760064	-0.0228809	0.000158805	-0.0324349
	-0.0166535	-0.00477514	-0.0047468	0.00256027	-0.00323698	-0.00295704	-0.000381578	-0.0115666	0.00265716	-0.012356	-0.00892103	-0.00210072	-0.0238748	-0.000416168	-0.0300687
	-0.0158088	-0.0337102	-0.00790551	0.00160933	0.00140086	0.00065251	0.000619208	-0.00793922	-9.26531e-05	-0.00312624	-0.00482919	-0.00104242	0.00570491	-0.00221462	-0.0431834
	-0.0213097	-0.0442624	-0.015598	0.00248059	0.00459839	-0.00183586	-0.0015267	-0.00939065	0.00249641	-0.0059033	-0.00531202	0.000770962	-0.000406458	-0.00198394	-0.041115
	-0.0151601	-0.030414	-0.0174043	0.000834096	0.000442664	-0.00371419	-0.00158898	-0.00886255	0.00346089	-0.00532383	-0.00336654	0.000411856	0.00216721	-0.00176917	-0.0409312
	-0.0118562	-0.0366941	-0.0149241	-0.00064658	-3.69169e-05	-0.00358068	-0.00198428	-0.00785917	-0.00228623	-0.00446988	-0.00652005	-0.00181697	0.00785903	-0.00161844	-0.0438768
	-0.0289808	-0.0623328	-0.0104455	-0.00504059	0.000851059	-0.0046327	-0.00216384	-0.00599073	-0.00519608	-0.00102462	-0.00477226	-0.00226932	-0.00212654	-0.0018791	-0.0525392
	-0.0292699	-0.0582411	-0.0184967	-0.00338978	0.00291104	-0.00573298	-0.00223665	-0.00466776	-0.00485885	-0.00499783	-0.00622149	-0.00217416	-0.00409226	-0.00227227	-0.0550671
	-0.0222746	-0.0506803	-0.0260668	-0.00444168	0.00351213	4.45064e-05	-0.0020992	-0.0100264	-0.00205804	-0.00606284	0.0119715	-0.000234177	0.00898456	-0.00362338	-0.0513296
	-0.0185233	-0.0440472	-0.014648	-0.00316546	0.00400886	0.00107416	-0.0018363	0.000515832	0.00196942	-0.00587278	0.00338113	0.00150818	0.00295162	-0.00165304	-0.0474059
	-0.0182018	-0.0560123	-0.0305349	-0.0132219	-0.000105583	-0.00530307	-0.0023404	-0.00271183	-0.00237262	-0.00528311	0.0185929	-0.00164676	0.00654024	-0.00278224	-0.0446574
	0.0222435	0.00549814	0.00588596	0.00822049	-0.016839	-0.00189495	-0.0021206	0.000250401	-0.00117094	-0.0118606	0.0141046	-0.000493707	0.0204468	-0.00338629	-0.0604437
	-0.025142	-0.00487663	0.0208712	-0.0160294	-0.000379183	-0.00309165	-0.00256744	0.00443991	-0.00333356	-0.00903179	0.00392758	-0.00158101	0.0206344	-0.00384766	-0.0505224
	-0.0287596	0.0110386	0.00449451	-0.00327401	-0.0230894	-0.0027176	-0.00268228	-0.000322124	-0.00495989	-0.0111743	0.00499047	-0.00129324	-0.0105355	-0.00415748	-0.0773885
	-0.022183	-0.00150324	0.0201652	-0.0125146	-0.00822636	-0.00183541	-0.00197277	0.00154983	-0.00309909	-0.0061582	0.00451185	-0.00124685	0.0214668	-0.00302088	-0.0461011
	-0.0237568	0.0491841	-0.0041933	-0.00214641	0.0073986	-0.00270374	0.00026544	0.00107125	-0.00119847	-0.00781143	0.0154812	0.00166903	0.0232283	0.0019826	-0.0377762
	-0.0210273	0.0103418	-0.00503752	-0.00701334	0.00875671	0.00119796	0.0017293	-0.00089555	0.00142569	0.0149403	-0.00476756	0.00242465	0.0238491	-0.00280034	-0.0383756
	-0.0152978	0.0510483	-0.00403656	-0.000807937	0.00832872	0.00152139	0.0018283	0.00266092	0.00263518	0.00079548	-0.00430418	0.00190692	0.0289058	0.003922	-0.0379613
	-0.0240551	-0.0048787	0.00237239	-0.00366259	-0.0292106	-0.00166369	-0.0035216	-0.00436568	-0.00414737	-0.00955965	0.0171918	-0.000100864	-0.0755273	-0.00227898	-0.0203678
	-0.0363504	-0.00433236	0.00352666	-0.0133822	-0.0175257	-0.00320164	-0.00068182	0.00396901	-0.00090015	-0.0226591	-0.00130208	-0.0010877	-0.0726663	-0.00121091	0.00645695
	-0.0157482	0.0383009	-0.00476925	-0.00887029	0.00478468	-0.00391397	0.00310369	-0.0106457	0.00175512	-0.0100531	0.0110035	-0.00181191	-0.0212788	-0.00120991	-0.0154705
	-0.0117788	-0.0111501	-0.00781969	-0.00942577	0.00435997	-0.000178652	0.00126156	-0.0112876	0.00372269	-0.00831377	-0.000653812	-0.00139929	-0.0174487	-0.000589259	-0.0160286
	0.0284953	-0.0145919	-0.0202964	-0.00971808	0.00491841	-0.000309054	-0.000845119	-0.00290471	-0.0021139	-0.00627531	0.00168666	-0.000924311	-0.0364477	-0.00150301	-0.0315786
	-0.0156448	-0.0136007	-0.00711094	-0.00681776	0.00445652	-0.00253223	0.00509377	0.00574012	0.00448923	-0.00931072	-0.00141621	0.00152355	-0.0215296	-3.5919e-05	-0.0127698
	-0.0252229	0.0085685	0.000515779	0.0118181	0.00102661	-0.00412878	-0.00162823	-0.00831715	-0.000252034	-0.0193799	-0.00269619	-0.00132673	-0.0637572	-0.00102445	0.0273113
	-0.0214249	0.00589844	0.0063567	0.0127236	-0.00643792	0.000150578	-0.00317202	-0.00801223	-0.00108925	-0.00962763	0.0052481	0.000400507	-0.0508718	-0.000303948	-0.00386054
	-0.0146532	0.00338105	0.0110459	-0.0103115	0.00142095	-0.000630187	0.00317332	0.000537869	0.00304969	-0.00608675	0.00508239	0.0018405	-0.018774	-6.39771e-05	-0.0214691
	-0.00214337	0.0357726	0.0128716	-0.00878776	0.00573755	0.00211155	0.00426218	0.0017999	0.00250291	-0.00432915	0.0337812	0.00216531	-0.0182411	0.000649922	-0.00872679
	-0.0175991	0.0143128	0.00113293	-0.00693008	0.00428279	-0.000312432	0.00396034	-0.00358919	0.00154342	-0.00768923	0.00556327	0.00217397	-0.0185436	-6.54927e-05	-0.0187783
	-0.00473179	0.00159679	0.0299425	-0.00275497	0.00644902	-0.00165643	-0.00347558	0.00234597	0.00608596	-0.00379419	-0.00622448	0.0038386	-0.0168133	0.00138144	-0.0161327
	-0.00772473	0.0168609	0.00987724	-0.00609247	0.00664893	0.0123233	0.00672916	-0.000388248	0.00421277	0.00477878	-0.000718387	0.00450359	-0.0198761	0.00271143	-0.0175081
	-0.00556947	0.0201558	0.0240633	-0.00498173	0.00578767	0.00079485	0.00534639	0.00134928	-0.0021473	-0.00842816	-0.00459156	-0.0015774	-0.0176235	0.00100982	-0.0162559
	-0.00556339	0.0120966	0.0197031	-0.00616591	0.00489522	-0.00235565	0.00134963	0.00136308	0.00498968	-0.00469398	0.0260933	-0.00227399	-0.0189401	0.00265502	-0.0149076
	-0.0295063	0.00447938	0.0173982	-0.0103687	0.00463492	-0.000568391	-0.0106549	-0.00117446	-0.00165977	-0.0154689	-0.00703926	-0.00272706	-0.032665	-0.00384223	-0.034361
	-0.0300828	-0.00411674	0.00519031	-0.0108808	0.00276297	-7.57469e-05	-0.0110889	0.000827314	-0.000980135	-0.0128168	-0.00646034	-0.000336744	-0.0321084	-0.0015614	-0.0339084
	-0.0207201	-0.00648019	-0.0056482	-0.001909	-0.00424663	-0.00306501	-0.000786538	-0.00956158	0.00110975	0.0092179	-0.00452593	-0.00494817	-0.0247244	0.00250082	-0.0316391
	-0.00586356	0.00321481	0.0184695	0.00658744	-0.00976855	0.000188615	-0.000531046	-0.00910411	-0.000462131	-0.00451669	-0.0024293	-0.00499513	-0.0208213	0.00289942	-0.0266694
	-0.0145738	0.0282847	0.0106824	-0.00383879	0.00123521	-0.000579969	0.00018564	-0.00225246	-0.00120112	0.00915082	-0.00582787	-0.0011661	-0.0273679	0.000668424	-0.0294655
	-0.0186945	-0.0206599	-0.00686231	-0.0114399	0.00236902	-0.00412936	-0.00152874	-0.00324618	-0.000557217	-0.013527	0.00623008	-0.00269538	-0.026282	-0.00263511	-0.0384572
	-0.0163901	0.0263594	0.025129	-0.0123872	0.00775278	0.00424351	0.0019233	0.0146628	0.000162223	0.0218249	-0.00104713	0.00568624	0.0228258	-3.8756e-05	-0.0296586
	-0.0260591	-0.00902464	-0.000899054	-0.0143915	0.000672835	-0.000535055	-0.00425502	0.00734299	-0.00249452	0.00124844	0.00380122	0.000246351	0.0155868	-0.0035396	-0.0693316
	-0.0174192	-0.00720977	-0.00186762	-0.0113903	0.00480704	-0.000304581	-0.00902282	0.000994188	-0.000834071	-0.00293107	-0.00470741	-0.00161089	-0.028454	-0.00210963	-0.0332213
	0.041661	-0.00176117	0.0199878	-0.0136817	0.0071031	0.000611178	7.56288e-05	0.0132381	0.000536006	-0.00408158	-0.00417053	2.90679e-06	0.0237647	0.00317708	-0.0404596
	-0.0262361	0.0104683	0.0192225	-0.0109974	0.00652757	-0.00157685	-0.00425401	0.0121083	0.00456077	-0.00523484	-7.25549e-05	0.00110027	-0.00646909	-0.00286759	-0.067574
	0.0259104	0.00186185	0.0169694	-0.0164028	0.00738907	0.00980209	-0.000730867	0.0132348	0.00297677	-0.00617633	-0.00701947	0.0010312	0.0125856	-0.000942458	-0.060965
	-0.0177393	0.0135498	0.00500503	-0.0124495	0.00136669	0.0154329	0.00486475	0.0118164	0.00374525	-0.00599992	0.00125055	7.43167e-05	0.0219001	-0.00183975	-0.0483129
	0.0240839	-0.000928672	0.00724662	-0.0106711	0.0020001	0.0142474	0.000999458	0.01388	0.00101578	-0.00541705	-0.00380183	0.00727201	0.0185605	-0.00194224	-0.0369368
	0.0189072	-0.000846771	0.0223243	-0.0025923	-0.000729738	-0.00296369	-0.00181549	0.0110716	-0.000586465	-0.00839437	-0.00613389	0.000450164	0.0267733	-0.00249318	-0.0546545
	-0.0314547	0.0158891	0.00353551	-0.0194636	0.00280925	-0.00315334	-0.0116793	-0.00671534	-0.0117458	-0.0118253	-0.00756865	-0.00272285	0.00964753	-0.00342181	-0.082479
	-0.0290425	0.00436923	0.00247422	-0.0181044	0.000725322	-0.00113914	-0.00964431	-0.00711031	-0.00266198	-0.0135454	-0.00662236	-0.00273452	0.0112717	-0.000910391	-0.0818982
	-0.0202635	-0.00749362	0.00421702	-0.0149563	0.00074901	-0.00102974	-0.00310608	0.00933023	0.00295914	-0.00622892	-0.0054805	0.00143764	0.0196519	-0.00358335	-0.0357672
	-0.0272788	0.0131208	0.0169339	-0.0140744	0.00734476	-0.00168541	-0.00455171	0.00542538	0.000231165	-0.00774616	-0.00340345	0.000394255	0.0261092	-0.00490911	-0.0524842
	-0.0211096	0.0102527	0.0176518	-0.0105493	0.0029391	-0.000228812	-0.000193635	0.0088008	0.00148864	-0.00584617	-0.00372797	0.00171546	0.0281095	0.00445157	-0.0447944
	-0.0242319	-0.0492349	-0.00653365	-0.00980394	-0.000609612	-0.0019119	-0.00274047	-0.0028167	-0.00383458	-0.00872537	0.00186724	-0.00615244	-0.0186396	-0.002394	-0.0709896
	-0.0197363	-0.00175799	0.0207964	-0.00222624	-0.0136862	-0.00324295	-0.00229374	0.00755653	0.00218884	-0.00159778	-0.00223446	-0.00195486	0.02273	0.0026511	-0.0425708
	-0.0269357	0.00525158	0.0197525	-0.0106373	0.000412436	0.000906152	0.00145269	0.00437005	0.00223727	4.97691e-05	8.81856e-05	-0.000225175	0.0172057	0.00567162	-0.0327439
	-0.0245245	-0.000582421	0.0213438	-0.0106667	0.00495352	-0.00269608	0.00352782	0.0084001	0.00162741	-0.00888781	0.00704621	-0.00132933	0.0237851	0.00344902	-0.0466997
	-0.0235525	-0.00649918	0.0050907	-0.0129107	-0.000910475	-0.000631242	0.002613	0.00516838	-0.00259844	0.0108902	0.00045338	-0.00124434	0.0225154	0.00291196	-0.0474763
	-0.021064	-0.041826	0.000503319	-0.0139248	-0.010317	-0.00196818	-0.00284199	-0.000200447	-0.00339886	0.00749614	-0.0073703	-0.0013789	0.0141741	-0.00356856	-0.0672805
	-0.0189199	-0.0655104	-0.00805038	-0.0111822	-0.00843154	-0.00137027	-0.0016768	-0.00349285	-0.00364142	0.00775311	-0.00319871	0.00143696	0.00957569	0.00339926	-0.0492319
	-0.0235883	-0.010179	0.0219791	-0.0126635	0.0067919	-0.00236406	0.00244845	0.00863257	-6.37302e-05	0.0153702	-0.000183623	0.00220339	0.0212482	0.00364456	-0.0435977
	-0.0199657	0.00587912	0.00425943	-0.0139987	-0.00927973	-0.0010842	0.00579662	0.00987628	0.00125703	0.0119546	-0.00136772	0.00159719	0.0232207	0.00531094	-0.0310911
	-0.0170601	-0.00793405	0.0048903	-0.00783111	0.00112224	-0.000941814	0.00588944	0.010106	0.00205819	0.0015552	-0.00279586	0.00260686	0.0228767	0.00593152	-0.0311459
	-0.0123306	0.0546111	0.00699398	-0.0115245	0.0012842	-0.00120572	0.00385959	0.00549167	0.0016852	0.0161137	-0.00413494	0.0015318	0.0329806	0.00630416	-0.0408891
	-0.0233932	-0.0112018	-0.00419453	-0.011681	3.04115e-05	-0.00178406	-0.00247617	-0.000378472	0.000525648	0.0100141	-0.00414494	-0.00193111	0.0119507	0.00456033	-0.0504207
	-0.0115731	0.043847	0.00121869	-0.00462062	-0.00618328	-0.000900708	-0.000564354	8.1561e-05	0.00518417	0.0147004	-0.00130294	0.000245767	-0.0331099	0.00408964	-0.0643436
	-0.0169695	-0.0124875	0.00538377	-5.93135e-05	-0.00559518	0.000587775	0.00366136	-0.00674457	-0.000755506	0.00945513	-0.00431127	-0.00110697	-0.0266775	-0.00200579	-0.0308353
	-0.018552	-0.00464505	0.0205109	0.00821918	-0.0128435	0.00117417	-0.000714783	0.00387681	0.00134713	0.0117698	-0.00979089	-0.00171607	-0.0256574	-0.00217442	-0.0344904
	-0.0237146	-0.0181663	0.00205933	-0.0092647	0.00260384	-0.000161778	-0.00526181	-0.00387469	-0.00191566	-0.00337469	-0.00846834	-0.00118183	-0.0289273	-5.69669e-05	-0.0211694
	-0.0336236	-0.00823136	-0.0253851	-0.00614338	-0.0124028	-0.00299269	-0.00426383	0.000870888	-0.00260196	0.0138839	-0.0105232	-0.000134788	-0.0763622	-0.00184177	-0.0286581
	-0.00526655	0.0411395	0.0142672	0.0215917	-0.01327	0.00146205	0.0018105	-0.00767329	0.000315366	0.00157643	0.0208867	3.90231e-05	-0.0369672	-0.000108877	0.0483401
	-0.0110166	0.0453732	0.0140859	0.0171326	-0.00679219	0.00148583	0.00204451	-0.00499336	-0.000106718	0.00444645	0.0165207	0.000671437	-0.0458137	-0.000451271	0.0532348
	-0.0216209	-0.0225599	0.00184475	-0.0111631	-0.000697479	-0.00185344	-0.00329741	-0.00185516	-0.00433587	-0.00287281	0.00162193	-0.00157801	-0.0308729	0.000611351	-0.0765801
	-0.00888559	0.00101901	0.023899	-0.0023193	0.000563376	0.00183837	0.00269256	-0.000156834	0.00399077	0.0150768	0.00501095	0.000677315	-0.0309089	0.00124737	-0.0441486
	0.00800676	-0.0224917	0.0124061	-0.0088061	-0.00693549	5.06333e-05	-0.00172746	-0.000860014	-0.00273461	-0.00758865	0.0146086	-0.00126495	-0.0501752	-0.00239742	-0.0611879
	0.00633307	-0.0174556	0.00122812	-0.00818322	-0.0129661	-0.00185455	-0.00141041	-0.00187831	-0.0052598	0.000816321	0.00354133	-0.000557627	-0.0343717	-0.000690594	-0.0933731
	-0.0189215	-0.0273464	0.0192737	-0.0105135	0.00325218	-0.000613986	0.000682312	0.00841579	-0.00214894	0.0158045	0.0019411	0.000882628	-0.0133973	0.00181277	-0.0681786
	0.00471371	-0.0655901	0.0148901	-0.00654256	-0.0150177	-0.00145639	-0.00124164	-0.00204967	-0.00281741	0.00943894	0.00232741	0.000114257	0.00565477	-0.00183399	-0.0873454
	-0.0259385	0.00685054	0.00365984	-0.00734677	0.00441853	0.000216754	-0.00669769	0.00151259	-0.00289832	-0.0110117	-0.00335437	-0.000784202	-0.034208	0.0053425	-0.0663769
	-0.0107701	-0.02375	-0.0102842	-0.00448151	0.0070667	0.00148437	0.000237185	-0.00359982	-0.00207649	0.00295499	0.00519933	0.00092552	-0.0174458	0.000297457	-0.0353521
	-0.0211685	-0.0287599	0.00354186	-0.0110352	0.00404159	-0.00317033	-0.00104233	-0.00194312	0.000965309	-0.00351584	-0.00197178	-0.00423434	-0.0198246	-3.12308e-05	-0.0358708
	-0.021126	-0.0245941	-0.00520395	-0.0112976	0.00509426	-0.000105802	0.00334076	-0.00166445	-0.0026088	-0.00362762	0.000191612	-0.00164743	-0.0112293	0.00124275	-0.0385309
	-0.00991384	-0.0157239	0.00526175	-0.00780608	0.00511648	-1.12194e-05	0.00346979	-0.005109	-0.00223783	-0.0038328	0.00375186	0.00144182	-0.0226887	0.000293876	-0.0193885
	-0.0159818	-0.0240178	-0.00599907	-0.0104238	0.00430644	0.000790916	0.00251671	-0.00129697	0.0016616	-0.00580786	0.00445998	0.000374698	-0.0180027	0.000151822	-0.0308084
	-0.010102	-0.0283383	0.00151411	-0.0101786	0.00399444	0.000471248	-0.00121582	-8.94181e-05	0.00188181	-0.00564079	0.00524815	0.00097647	-0.0163977	0.000233012	-0.0315889
	-0.0183338	-0.0187841	-0.00543012	-0.0106566	0.00443533	-0.00202978	-0.00153577	-0.00187142	0.00203147	-0.00407819	0.00563429	0.00146418	-0.0217827	1.97033e-05	-0.032398
	-0.0160409	-0.0154344	-0.00729982	-0.0104218	0.00424687	0.000569372	-0.00472765	-0.00108904	0.00173061	-0.00242516	-0.00453549	-2.42223e-05	-0.0231875	0.000178268	-0.0351141
	-0.0124189	-0.0261874	-0.00795267	-0.00640828	0.00588966	-0.00158996	-0.000352686	-0.00191032	0.00372673	-0.00596875	0.0236156	0.00131413	-0.0133419	0.00382479	-0.0241154
	-0.016089	-0.0305803	-0.00736469	-0.0112554	0.00480389	-0.00182115	-0.00162696	-0.00175038	0.00238871	-0.00476263	0.0168363	0.00130255	-0.00772262	9.86854e-05	-0.0374944
	-0.0341828	-0.000460968	-0.0228589	0.001847	-0.0234182	-0.00254213	-0.00226755	-0.00781132	-0.000336334	-0.0182573	-0.00621599	-0.000821122	-0.0818913	-0.00107418	-0.0023184
	-0.0140526	-0.00298267	-0.00899453	-0.00397345	0.000534756	-0.000728959	-0.00126334	-0.00277855	0.00285244	-0.00720555	0.00603154	-0.00256186	-0.031919	-0.00109804	-0.0471117
	-0.0186566	0.0108068	-0.00574926	-0.00438803	0.0043241	0.0011331	-0.00918751	-0.00457535	0.00173344	-0.0102853	-0.000164377	-0.000566583	-0.0372307	-0.000926432	-0.0464859
	-0.0150177	-0.000111976	-0.0112391	-0.00226761	-0.00468253	0.000843579	0.00113662	-0.00190505	0.00472796	-0.00525632	0.027762	0.000560615	-0.0254386	-0.000118498	-0.0379222
	-0.00852698	0.00412192	-0.0162905	-0.00495445	-0.00145772	0.00202053	-0.00660705	-0.013627	0.000304472	-0.0106972	0.00791399	-3.71065e-05	-0.0313403	-0.000262204	-0.0463633
	-0.0117418	0.0180785	-0.00804794	-0.00360087	-0.000297136	0.00112124	-0.00843356	-0.00373775	-0.00158939	-0.0102772	0.0047309	0.000329561	-0.0369148	-0.00051018	-0.0460728
	-0.0147171	0.0122276	-0.00588385	-0.00386344	0.000111289	-0.000284752	-0.00121122	0.00400475	0.00542901	-0.00612868	0.0225635	-0.00586374	-0.0284721	0.000145847	-0.0373319
	-0.0132878	-0.0166481	0.01336	0.0112947	-0.00822532	0.000841525	-0.00198486	0.000289425	0.00241805	-0.00553698	0.00488505	0.00035972	-0.0208975	0.000381089	-0.00836616
	-0.0150689	-0.0166555	0.0100479	0.00785859	-0.00992501	-0.00114183	-0.00134737	-0.00204982	0.00110922	0.0108825	-0.00638552	-0.00106608	-0.0246971	-0.00215435	-0.0108864
	-0.0138322	-0.0153524	0.00924685	0.00172127	-0.0101583	-0.000518968	-0.00267033	-0.0062776	0.00154536	-0.0088158	0.0166996	-0.00145071	-0.0214885	0.000434782	-0.00476521
	-0.0051092	-0.020143	0.0203481	-0.00422606	-0.00049155	-0.000614132	0.00060613	-1.6959e-05	0.00168163	-0.00703774	0.00372563	0.00166535	-0.018292	0.000700214	-0.00805803
	-0.0174801	-0.00582199	0.0154679	-0.0100386	-0.0102537	5.66151e-06	-0.00183473	-0.00315291	0.000653793	-0.0086186	0.00267758	0.00128312	-0.0213288	-0.00169494	-0.0115757
	-0.0162095	-0.0208418	-0.00383791	-0.00818373	-0.000703293	0.00141975	0.00173841	-0.00330336	0.00209265	-0.00464381	-0.00404091	0.000326785	-0.02295	-0.000660167	-0.0157624
	-0.00766413	-0.00252765	-0.0120621	-0.00417215	-0.000993006	0.0019259	0.00263904	0.000951768	0.00361912	-0.00536153	0.00409329	0.00176314	-0.0261976	-0.00130948	-0.018683
	-0.0147748	-0.00342111	-0.0058172	0.00571242	-0.00109493	0.000346313	-0.00441719	-0.0129526	-0.000971154	-0.00728885	0.0290288	-0.000331214	-0.0256943	-0.00160476	-0.0346864
	-0.0191108	0.0032375	-0.0326408	-0.00125811	-0.00375746	-0.000370994	-0.00492078	-0.0119335	-0.00273164	0.00179239	-0.00598189	0.000302204	-0.0313343	-0.00176475	-0.0446857
	-0.0184128	-0.00255742	-0.00795167	-0.000880546	0.000547558	0.000785615	-0.00475067	-0.0105809	0.00105485	-0.0104994	0.0191335	0.000516695	-0.0275089	0.00012484	-0.0338044
	-0.0212033	-0.00276194	-0.000529706	-0.00112394	0.000792039	0.000890046	-0.00535425	-0.00363644	0.00143487	-0.00928653	0.00626365	0.000527499	-0.0296553	-0.000194207	-0.0299735
	-0.0150338	-0.00502888	-0.00901299	-0.00277601	-0.000880898	-0.00123964	-0.00602405	-0.0048204	-6.99327e-07	-0.00841808	0.00581645	-0.000439135	-0.0287007	0.000751865	-0.0280417
	-0.0168168	0.0168158	-0.00150542	-0.0110272	-0.000191015	0.000719852	-0.0023573	0.0068725	-0.00139124	-0.00613452	0.00993607	-0.000598972	0.0182679	0.00439768	-0.0186472
	-0.0214363	-0.00388431	-0.00270457	-0.0106835	0.00018082	0.00155068	-0.000415213	0.00701043	-0.0021678	-0.00576137	0.00138458	0.00218305	0.0156385	0.00211466	-0.0228153
	-0.0147691	0.0168566	-0.00146717	-0.00949982	0.00143174	0.0015248	0.00537197	0.012191	0.00243475	-0.00381999	-0.00439502	0.00132676	-0.00164686	0.00309983	-0.0140714
	-0.0119804	0.0280736	-0.00114916	-0.0115171	0.000148264	0.00429021	-0.00361625	0.00973207	0.00120862	-0.00689913	0.028088	0.000316259	0.0184657	0.00425564	-0.0118315
	-0.0106905	-0.000465186	0.015321	-0.00747544	-0.00247005	0.00132328	-0.00306778	0.00692468	0.00469549	-0.00341992	0.0242461	0.00108636	-0.0204923	0.0012918	-0.00698046
	-0.0158693	0.00445854	-0.0022899	-0.0113102	0.00388173	0.000551491	0.00422334	0.00412305	-0.00299968	0.012312	0.00358081	0.00200014	0.00606742	0.00522373	-0.0206037
	-0.0126508	-0.0050322	-0.00144557	-0.00530959	0.00574573	-0.00115956	-0.00333118	0.00578532	0.00107917	-0.00399257	0.0295567	0.000699757	-0.0212379	0.00167621	-0.0107927
	-0.0110275	0.0272726	-0.001096	-0.0105708	0.00150111	0.00169845	0.00221928	0.00480075	0.00133292	0.0165326	0.00663361	0.00168886	0.0228919	0.00618745	-0.0170037
	-0.0233192	-0.00198853	-0.00519244	-0.00857071	-2.5016e-05	-0.00152789	-0.0016596	-0.00300721	-0.00256514	-0.00772874	0.0016332	0.000844116	-0.0154993	-0.00106408	-0.0251821
	-0.0178686	0.0167403	0.00349176	-0.00978663	0.00530667	-0.00430976	0.00206772	0.0056142	-0.00169381	-0.00753641	0.0185465	-0.00196686	0.0152495	0.00474077	-0.0185902
	-0.00713366	0.016776	-0.00202048	-0.00557579	0.00468171	0.00221215	-0.00173817	0.00445561	0.00140731	-0.00806516	0.0083238	-0.000147673	-0.0131006	0.0042605	-0.0241095
	-0.0143244	0.0155915	-0.00340564	-0.0095511	-0.000414663	0.00124849	-0.00457389	0.00415605	-0.00151123	0.00186606	0.00214527	0.000886339	-0.0230183	0.00524014	-0.0184983
	-0.00941751	0.0160341	-0.00133201	-0.00464678	0.00668249	0.000195479	0.00388896	0.00108528	-0.0012902	-0.00235749	0.0007098	0.000955461	-0.0221946	0.00448004	-0.012972
	-0.0128845	-0.0080901	-0.00428074	-0.0138565	0.00194952	0.00136602	0.0048084	-0.00217715	0.00078962	-0.00448642	-0.000297081	0.00174382	0.0121673	0.00477543	-0.0270089
	-0.0173558	0.0147038	-0.00417202	-0.00758398	-0.00119789	5.76136e-05	-0.00711353	0.00117306	-0.00254613	-0.00279123	-0.00414197	0.000594893	-0.0196073	0.00380297	-0.0244995
	-0.0216768	-0.00576709	-0.00486918	-0.00404608	1.73897e-05	-0.00389641	-0.00468964	0.00710289	-0.00146413	-0.0145776	-0.00191759	-0.000772812	0.0164025	-0.00314932	-0.0359577
	0.0169283	-0.0066197	-0.00301207	-0.00786735	3.71753e-05	0.000420648	0.00436708	0.0113785	-0.000981254	-0.00449516	-0.00541772	3.20717e-05	0.0213269	0.00206322	-0.0357954
	-0.020588	-0.00594682	-0.00211734	-0.000320233	-0.00565843	0.00206649	0.00345005	0.00799797	-0.00299788	-0.00419137	0.0273559	-0.00598563	-0.0200187	-0.000499272	-0.0129623
	-0.0149234	0.00704048	-0.00509176	-0.00912805	0.00499938	0.000711588	0.0037076	-0.00201078	-0.00187689	-0.00213979	-0.00541473	0.00222247	-0.0273584	0.00338621	-0.0315649
	-0.00799439	0.0285034	-0.0087364	-0.00792966	-0.000832063	0.00175099	-4.77446e-05	-0.000718334	0.00262475	-0.00132874	0.00373191	-0.000731803	-0.0312241	-0.00192509	-0.0341156
	-0.0129503	0.0231722	-0.00887264	-0.00462069	-0.0018237	0.00128971	0.00303781	-0.00136048	-0.00171261	-0.00311901	-0.00401993	0.000793207	-0.0346493	-0.00279879	-0.0315028
	-0.034976	0.0207575	-0.042185	0.00707836	-0.00731375	-0.00380122	-0.0131223	-0.00750851	-0.00072603	-0.0195073	-0.00595801	-0.00097295	-0.034155	-0.00242701	-0.0657264
	-0.0276076	0.0165915	-0.0178826	-0.00493644	-0.00247601	-0.000758193	-0.00270717	-0.00946831	-0.00276752	-0.00802783	0.00124932	-0.000870049	-0.0371727	-0.00349952	-0.064619
	-0.0134019	0.0240456	-0.00448839	0.0104243	-0.00228264	0.00168995	0.00335006	7.94524e-05	-0.00139347	0.000616166	-0.00382277	0.000838638	-0.0331232	0.00917851	-0.0504816
	-0.0173429	-0.0204587	-0.00694701	-0.00944926	0.000200966	0.00103646	0.00222804	-0.00382367	-0.00323967	-0.00427615	0.00242275	0.000538222	-0.0266841	-0.00247934	-0.0189458
	-0.0169799	-0.0169739	-0.00380452	-0.00961823	-0.00110997	0.00203916	0.000132957	0.00192733	-0.00339911	0.0134128	0.00359338	-0.000711226	-0.0238919	-0.00250806	-0.0123295
	-0.0177189	-0.00811544	-0.0065659	-0.00918058	0.000988831	0.00129391	0.00354714	0.00304327	-0.00193637	-0.00348786	-0.0040622	0.000268626	-0.0273709	-0.00216012	-0.014896
	-0.00731651	0.0124283	-0.00743697	-0.00411592	7.26107e-05	0.00143053	-0.00307568	0.000247772	-0.000160957	-0.00763662	0.0289575	-0.000867214	-0.0272314	0.000979021	-0.0104964
	-0.00696208	-0.00707124	0.000277492	-0.00564036	0.00553086	-0.00443449	0.00459016	-0.00188858	-0.00152661	-0.00280861	-0.00486233	-0.00188907	-0.0249515	-0.00184613	-0.0164368
	-0.0164569	-0.0148004	0.00168794	-0.00498333	0.00495674	-2.40006e-05	0.0036501	0.00115957	0.000431896	0.000751631	-0.00726572	0.00197235	-0.025395	3.324e-05	-0.0168671
	-0.020627	-0.0321781	-0.001376	-0.00879518	0.00377334	0.00047353	0.00467035	0.00187179	-0.00286747	-0.00347402	-0.00362979	-0.000103034	0.00989749	0.00109141	-0.0241269
	-0.0129794	0.00861609	7.30107e-05	-0.00435784	0.00511155	0.00110909	0.00390566	0.00337614	-0.00212222	-0.00272393	-0.00530373	0.000491864	-0.0241244	0.000124614	-0.0112649
	-0.0157558	-0.0242704	-0.00595027	-0.00639206	0.00358302	-0.00268998	-0.000535324	-0.00337415	-0.00234823	0.0129125	-0.00214933	0.00100471	-0.0234089	-0.00224387	-0.0172265
	-0.0153139	-0.0211981	-0.00465851	-0.0071085	-0.000360518	-0.00319854	0.00387017	-0.00275718	0.000923752	0.0125206	-0.00157678	0.00144123	-0.0253591	-0.00109663	-0.0156938
	-0.0103432	0.011924	-0.00163272	-0.00921583	0.00426987	-0.00178447	-0.00169835	-0.00150459	-0.00327824	-0.00284691	-0.0033064	0.000979821	-0.0309912	-0.00307212	-0.0344758
	-0.0190526	0.0174396	-0.00805039	-0.00415473	0.00120203	-0.00310697	0.000678699	0.00256562	-0.00161447	0.0142589	-0.00774161	0.00204109	-0.0345029	-0.00338326	-0.0360539
	-0.0174249	0.0187109	-0.00384588	-0.00942687	0.000277108	-0.00043588	-0.000607824	0.00227867	0.0017737	0.0120846	-0.0076122	-0.000974816	-0.0295509	-0.00214297	-0.0330051
	-0.0185077	-0.00401686	-0.00555757	-0.000860424	0.00100928	0.000662714	-0.00469521	-0.00332336	-0.00132097	-0.00901024	0.00609285	0.00058011	-0.0281488	-0.000417077	-0.0340029
	-0.0139057	-0.0046653	-0.00905461	-0.000542293	-0.00110187	0.00155917	-0.00240432	-0.0101761	-0.00165176	-0.00514889	0.00562561	0.000304171	-0.0252778	0.000343927	-0.032372
	-0.0196069	-0.00550672	-0.0104341	-0.00250512	0.000549294	0.00996096	0.00186856	-0.00400766	0.000700368	-0.012419	-0.00438873	-0.000435198	-0.0310164	0.000242164	-0.034996
	-0.0226028	-0.00735067	-0.0102039	-0.00210101	-0.000728392	-0.00174562	0.00203745	-0.00240425	0.000562163	-0.0133314	-0.00314738	-0.00179687	-0.0319594	0.000408077	-0.03475
	0.0115413	-0.00869437	-0.00976553	-0.000380178	-0.000269608	0.000594761	0.00138687	-0.00544954	0.000606942	-0.0127268	-0.00102692	-0.000483399	-0.0432089	-0.00013345	-0.0431407
	-0.0240366	-0.00717395	-0.00930118	-0.00360844	-0.00109671	0.000347651	-0.00655	-0.00420987	0.000361279	-0.0138283	-0.00626201	-0.000873532	-0.0340983	-0.00408731	-0.0359933
	-0.0200757	-0.00497811	-0.00916218	-0.00287718	-0.000843634	0.00129421	0.00072144	-0.00368772	-0.000146808	-0.0127587	0.00344185	-0.00239226	-0.0277912	-0.00216242	-0.0346879
	0.00611058	-0.0176368	-0.00910811	-0.00567041	0.000441376	-0.000930057	-0.00128927	-0.00536195	0.000515633	-0.00497875	-0.000706346	-0.000469964	-0.043953	-0.00250187	-0.0485005
	-0.0149531	0.0232193	0.00418943	-0.0102494	0.000741139	0.00173808	0.000777343	0.00630555	-0.00227539	-0.000455257	-0.00238728	-0.00545176	0.00394324	0.00410282	-0.0130582
	-0.0177866	0.00475899	0.00624947	-0.00888349	0.00077164	-0.001761	-0.000331706	0.00987182	0.0022329	-0.00395879	-0.0016183	0.00147189	-0.0236647	-0.000301197	-0.0106577
	-0.015861	-0.00759809	-0.00345334	-0.0076476	0.00247119	0.00198611	0.00103093	-0.001984	-0.00188395	0.0127663	-0.00358355	0.000512975	-0.0231182	0.00115575	-0.0144851
	-0.015009	-0.00774826	-0.00377179	-0.00414226	-0.00066833	0.0012637	0.000197111	0.000311161	0.00114882	-0.00674909	0.0037082	0.000552428	-0.0248538	-0.00212143	-0.0181685
	-0.00900665	-0.0082979	-0.00792334	-0.0059101	0.00502993	0.000944315	0.00209755	-0.00470575	0.000615933	0.0109182	-0.00189284	0.000510717	-0.0272134	0.00098799	-0.0185322
	-0.00873445	-0.00917563	-0.0054006	-0.0079365	0.0041579	0.00214879	0.0035699	0.00445353	0.000838354	0.014633	0.00207031	0.000938812	-0.0200697	0.00163613	-0.0123882
	-0.0161003	-0.00816367	-0.00736592	-0.0105638	0.000935352	-0.00105493	-0.000270505	0.00334896	0.000799248	-0.00713759	0.000556271	0.000753334	-0.0258435	-0.00181944	-0.0181582
	-0.0143159	-0.0203331	-0.00345783	-0.00869804	0.00166534	0.000195407	0.00216772	-0.0021975	-0.00234454	0.0149461	-0.00263856	-0.000757067	-0.019898	7.29853e-05	-0.0116381
	-0.0194556	-0.0152773	-0.0078236	-0.00841559	0.00352394	-0.00531052	-0.000356601	0.00150064	-0.00321684	-0.00277919	-0.00497556	0.000183557	-0.0237648	-0.000415177	-0.016785
	-0.0171324	-0.00841248	-0.00556353	-0.0102469	0.00392047	-0.00593682	-0.000474678	-0.00263866	-0.00416009	0.00236369	-0.00506744	-0.00216313	-0.0235909	-0.000558603	-0.0166498
	-0.0153101	-0.0180077	-0.00744427	-0.0101563	0.00343003	-0.00258652	-0.00153285	-0.00412327	0.000542086	-0.00737593	0.00261776	-0.00192555	-0.0263447	-0.00120399	-0.0204966
	-0.0145219	-0.00264517	-0.00525294	-0.00895288	0.00200222	0.00161845	-0.000489786	0.00311585	0.00118513	-0.00428013	-0.000345005	0.00101571	-0.0246444	-0.00172128	-0.0195423
	-0.00726235	0.0138553	-0.00359202	-0.0091228	0.00534913	0.0014147	-3.53803e-05	-0.00127289	-0.00147338	0.0138589	-0.00379914	0.00119789	-0.023696	-0.00107618	-0.00988351
	-0.0159625	0.00403515	-0.00500853	-0.00924485	0.00105149	0.000650125	-0.000136357	-0.0026696	0.00187049	-0.00688434	0.00454889	-0.00270594	-0.0249532	-0.00153787	-0.0191216
	-0.00917943	0.00604209	-0.00434663	-0.00931978	0.00417466	-0.00364976	0.000316826	-0.00174381	-0.00376332	0.00333216	-0.0052404	-0.000937038	-0.0223313	-0.000216495	-0.013762
	-0.0121604	0.0160844	-0.00667223	-0.008337	-0.00116467	-0.00439351	-0.000151303	-0.00239234	-0.00191469	-0.00827517	-0.00725844	0.000819701	-0.0304985	-0.000229481	-0.0153323
	-0.0114938	0.014671	0.00403901	-0.00868679	0.00488547	-0.00232264	-0.00110074	0.00367729	0.00181865	-0.00693544	-0.0044187	0.00204843	0.0159179	0.00565378	-0.0190846
	-0.0154052	0.003656	-0.00669545	-0.00781138	-0.000313435	-0.00500853	0.00246153	0.00024077	-0.00328386	0.0132595	-0.0057577	0.00176214	-0.0248121	0.000596165	-0.0164867
	-0.0166878	-0.00952414	-0.00780068	-0.0080013	-0.000536719	-0.00518763	0.00194907	-0.00232093	-0.000351543	0.0117612	-0.00916243	-0.0019813	-0.025419	-0.00082125	-0.0196301
	-0.0264569	0.0298474	0.00781603	-0.00145093	0.00740036	-0.00277599	-0.000524	0.00155445	0.00145371	-0.00932804	-0.00384518	0.00205998	0.0193328	0.00215598	-0.0396038
	-0.0236228	0.0246232	-0.00304944	-0.00273739	-0.00820488	-0.00313416	0.00391417	0.00380247	-0.000367945	-0.00958892	-0.00456694	0.000198773	-0.022361	0.00159504	-0.0445741
	-0.0164902	-0.0189977	-0.00446451	-0.00439825	-0.00136719	0.000823615	0.00146055	-0.00138654	-0.000229112	-0.00285107	-0.00486626	0.000329336	-0.0257534	0.00030931	-0.0195451
	-0.0175257	-0.017746	0.00396321	-0.0024265	-0.0019024	-0.003601	-0.00056298	-0.000120705	-0.000828735	0.00977171	-0.00534354	-0.000963363	-0.0281151	-0.00163521	-0.0216226
	-0.0199589	-0.0130999	0.00347778	-0.0027564	-0.00484384	-0.000394734	0.00294794	-0.00179326	0.00049927	-0.000666272	-0.00603567	-0.000201377	-0.0269295	0.000452463	-0.0214745
	-0.0180451	-0.00745115	-0.00754082	-0.00952959	0.00460788	-0.00188434	0.00240481	-0.00231135	0.000873074	0.0104663	0.00214692	0.00065145	-0.0255165	-0.000560561	-0.0195293
	-0.0148474	-0.00747459	-0.00433746	-0.00696942	0.000306758	0.00194987	0.000573756	-0.000326175	0.00177447	0.0116642	0.00412803	0.000792657	-0.0229561	-0.000550077	-0.0155839
	-0.0224112	-0.013415	-0.00834959	-0.0101629	0.00133986	-0.00448846	-0.0055762	-0.00220323	-0.00303548	-0.00379827	-0.0056119	-0.00114951	-0.0237155	-0.000670191	-0.0210822
	-0.0215123	-0.00710152	-0.00759488	-0.00878799	-0.00064271	-0.00202858	0.00250478	-0.00185406	0.00122359	0.0131639	-0.00329767	0.000465317	-0.0275248	-0.000839699	-0.0176427
	-0.0227156	-0.00533636	-0.0089366	-0.00936195	-0.000549185	-0.00528724	0.000237121	-0.00237396	-0.00277512	-0.00376022	-0.00485429	-0.00210517	-0.0227092	-0.000576701	-0.0186345
	-0.0202873	-0.00774899	-0.00664424	-0.00930836	0.00309204	0.00164355	0.000106326	-0.00195732	-0.00204291	-0.0046591	-0.00476101	-0.00190063	-0.0219193	-0.000236985	-0.0192404
	-0.0209155	-0.00767541	-0.00860213	-0.00931042	0.000869693	-0.00333002	0.00259559	-0.00282225	-0.00333598	-0.00469639	-0.00488038	-0.0014575	-0.0215892	-9.06079e-05	-0.0189352
	-0.0207631	-0.0183891	-0.013288	-0.0086133	-0.00249937	-0.000415282	-0.00402342	-0.00438351	-0.00332725	-0.00498279	-0.000286859	-0.00692334	-0.0259738	0.000878418	-0.0215891
	-0.0176311	-0.00219787	-0.00584609	-0.00170563	-0.000700012	0.000954368	-0.00426313	-0.0111968	-0.000538113	-0.00354243	0.000805828	0.00125955	-0.0272096	0.003093	-0.0301956
	-0.0213161	-0.00587486	-0.00751881	-0.00128323	-0.000420954	-0.00108465	-0.00406953	-0.00294637	0.00225036	0.0100848	-0.00234883	0.000512509	-0.033023	0.00141139	-0.0357836
	-0.0164395	0.00346266	-0.00829366	-0.00206919	0.000769059	0.00935846	0.00188786	-0.0108238	0.00338951	-0.00615443	-0.0081439	0.00566378	-0.0268167	0.0029967	-0.0298089
	0.00715703	-0.00454659	-0.00625415	-0.000523971	-0.000633104	0.000479139	-0.00114581	-0.0028535	-0.00251566	-0.00434059	0.00485518	-0.00105166	-0.0421718	0.00180632	-0.0398951
	-0.0193432	-0.0058426	-0.00747127	-0.00103259	0.000882268	0.0104381	0.00219848	-0.00256894	0.00074957	-0.000848225	-0.00505824	-0.00066728	-0.028808	0.0030119	-0.0321638
	-0.0221966	-0.00452532	-0.00615076	-0.00294984	0.00417353	0.000721367	-0.000567916	-0.00407485	-0.00336338	0.0126054	-0.0045945	-0.00092625	-0.0313129	-0.00280808	-0.0374428
	0.00905442	-0.00471206	-0.00654307	-0.00104539	0.000448983	-0.00370827	0.000548127	-0.00431365	-0.00110675	0.0131577	-0.00545539	-0.00110617	-0.0416733	-0.00245177	-0.0374206
	-0.0183761	-0.00663064	-0.00993737	-0.0018138	-0.000532009	0.011298	-0.00640499	-0.00301592	0.000997517	-0.00226781	-0.00677792	0.000376448	-0.0306148	0.00294449	-0.0340402
	-0.0189229	0.0280046	0.00940719	-0.00919336	0.00645695	0.00109798	0.00540092	0.00935344	-0.00127839	0.017326	-0.00258573	0.00114803	0.0209845	0.00251875	-0.0379793
	0.00469461	-0.00297596	-0.0107511	-0.00514737	0.00121262	3.08017e-05	0.00212028	-0.000904746	0.00213952	0.00909921	-0.00412427	3.14139e-05	-0.0367151	0.000758121	-0.0320882
	-0.020212	0.00421675	-0.00896013	-0.00441036	-0.00301433	-0.0058344	-0.00111563	-0.0037426	-0.00305249	0.0104969	-0.00509748	-0.00175286	-0.0341704	-0.00254285	-0.0497876
	-0.0189775	0.0100158	-0.00681962	-0.00404213	-0.000495761	0.00133167	0.00135113	-0.00284261	0.00257024	0.00882304	-0.00300913	-0.00110827	-0.0322601	-0.00212002	-0.050141
	-0.0161325	0.0190312	-0.0094917	-0.00458486	-0.000176069	-0.0044184	-0.000483261	-0.00160018	0.000696194	0.00910582	-0.00398228	-0.00272434	-0.033135	-0.00260359	-0.0460434
	-0.0302463	0.0244431	-0.00791701	-0.00445694	-0.001544	0.000478496	0.00149614	-0.00202337	0.000626397	0.00936878	-0.00378453	0.000301235	-0.0109035	-0.00345282	-0.0579591
	-0.0114391	0.0327347	-0.00648818	0.00581601	0.00112998	0.000991311	0.00106254	-0.00792753	-0.00214725	0.0132193	-0.00387966	0.00116572	-0.0310476	-0.00238172	-0.039592
	-0.0121006	0.0325291	-0.00302612	0.00819357	-0.00430906	0.00200829	0.00014006	0.00469338	0.00116543	0.0105193	-0.00296782	-0.00121941	-0.0273843	-0.00173852	-0.0381863
	-0.0213031	0.0105084	-0.00279587	0.00818231	-0.00523187	0.00102964	0.00329627	5.72109e-05	-0.00183667	0.0108764	-0.0100474	0.000800507	-0.029911	0.00162263	-0.0406914
	-0.0195428	0.00672662	-0.00350663	0.00504818	-0.00531989	0.000208367	0.000528515	-4.89574e-05	0.00169084	0.00697031	-0.00840881	5.83667e-05	-0.0296958	-0.00335972	-0.0419711
	-0.00986422	-0.011347	0.0187441	-0.00681282	0.000799897	0.00148106	-0.001304	0.00336827	-0.00229471	-0.00581653	0.0262547	-0.00140519	-0.0211945	0.000221371	-0.00928756
	-0.00607911	0.0166259	-0.0060348	-0.00399825	-0.00120788	-0.00203449	0.00155577	-0.00801101	-0.00112573	-0.00620265	0.00532216	0.000925711	-0.0259959	-0.00218278	-0.0133835
	-0.00504804	0.017261	-0.00446029	-0.00426981	0.000392365	0.00232097	0.00435123	-0.00813	0.00197548	0.0128946	-0.00613921	0.00136699	-0.027379	0.000336238	-0.010728
	-0.00780356	-0.00157892	-0.00739893	-0.00238431	0.000550775	-0.00257431	0.00198532	-0.00101082	-0.00133996	0.0159436	-0.00266203	0.00177558	-0.0247253	-0.00155863	-0.0134306
	-0.0175368	-0.00549074	-0.00514893	-0.00671238	0.00525279	-0.00364284	-0.000860543	-0.000884347	-0.00239719	0.0117149	-0.00700893	-0.00129999	-0.0257149	-0.00151615	-0.0167423
	-0.0192068	-0.0170139	-0.00625245	-0.00941234	0.00442109	-0.00308679	-0.000231982	-0.000765253	-0.00108421	0.0141225	-0.00559913	-0.00103414	-0.025992	-0.00210648	-0.0151021
	-0.0139622	-0.0238188	-0.0045796	-0.00359875	0.00127996	-0.000969687	0.000987617	-0.00128175	0.00124353	-0.00245925	0.00476664	-0.00022144	-0.0222285	0.000331556	-0.0184162
	-0.00038851	-0.0131743	-0.00949643	-0.0119055	0.00038793	-0.00220657	-0.00139565	-0.00439353	0.00152069	-0.00532381	0.00223464	-0.000778204	-0.0357666	-0.000102313	-0.0284716
	-0.0151059	-0.00956524	2.59543e-05	-0.00648075	0.00513745	0.000892565	0.00378548	0.00321468	0.00166879	0.0101977	-0.00805627	0.000706152	-0.0251273	-0.00116563	-0.0145022
	-0.0124345	-0.00161191	-0.00153519	-0.0058726	0.00544857	-0.0031078	-0.000936713	0.00328447	0.00240175	0.0010026	0.00456141	-0.00236162	-0.0181553	-0.000923192	-0.0154944
	-0.0205661	0.0133261	-0.000157372	-0.0082879	0.00671106	0.00221606	0.00336728	0.00634062	-0.00138856	0.0125059	-0.00412699	-0.000500682	0.00173607	0.00280073	-0.0180468

## Sheet: Figure3a
ALAN vs Vcmax	Vcmax vs DFS	frequency of partial correlations (%)
significantly positive	significantly positive	35.5263
significantly positive	significantly negative	12.5
significantly positive	nonsignificantly	0
significantly negative	significantly positive	0.328947
significantly negative	significantly negative	0
significantly negative	nonsignificantly	1.31579
nonsignificantly	significantly positive	23.0263
nonsignificantly	significantly negative	0.328947
nonsignificantly	nonsignificantly	26.9737

## Sheet: Figure3b
ALAN vs SIF	SIF vs DFS	frequency of partial correlations (%)
significantly positive	significantly positive	2.96053
significantly positive	significantly negative	1.64474
significantly positive	nonsignificantly	14.8026
significantly negative	significantly positive	1.64474
significantly negative	significantly negative	1.64474
significantly negative	nonsignificantly	5.92105
nonsignificantly	significantly positive	11.1842
nonsignificantly	significantly negative	1.64474
nonsignificantly	nonsignificantly	58.5526

## Sheet: Figure3c
frequency of partial correlations (%)	significantly positive	nonsignificantly positive	significantly negative	nonsignificantly negative
temperature	32.2368	33.8816	8.88158	25
precipitation	14.1447	28.6184	26.3158	30.9211
solar readiation	19.4079	22.6974	25.9868	31.9079

## Sheet: Figure4a
R	CDD	DM	SIAM	DMT
Original (In situ)	0.200906	0.245981	0.253679	0.25089
Original (Satellite)	0.147072	0.187207	0.209807	0.192841
Improved (In situ)	0.296491	0.318225	0.322359	0.3185
Improved (Satellite）	0.357389	0.353624	0.355944	0.357293

[truncated: 4 more sheets: Figure4b, Figure4c, Figure4d, Figure4e]
